# Supplementary material for: [μ-(3,4,5,6,7-η:1,9,10,11,12)-5,11-Di-tert-butyl-2,2,8,8-tetra­methyl-2,8-disila­tricyclo­[7.3.0.03,7]dodeca­tetra­enedi­yl]bis­[dicarbonyl­ruthenium(I)]
Source: Acta Crystallogr Sect E Struct Rep Online. 2012 Aug 11;68(Pt 9):m1164. doi: 10.1107/S1600536812033454 (PMC3435588; doi:10.1107/S1600536812033454)
Supplement: Supplementary file 1 [file e-68-m1164-sup1.cif]

##############################################################################
#                                                                            #
# This CIF contains the data in a paper accepted for publication in          #
# Acta Crystallographica Section E. It conforms to the requirements of       #
# Notes for Authors for Acta Crystallographica Section E, and has been       #
# peer reviewed under the auspices of the IUCr Commission on Journals.       #
#                                                                            #
# Full details of the Crystallographic Information File format               #
# are given in the paper "The Crystallographic Information File (CIF):       #
# a New Standard Archive File for Crystallography" by S. R. Hall, F. H.      #
# Allen and I. D. Brown [Acta Cryst. (1991), A47, 655-685].                  #
#                                                                            #
# The current version of the core CIF dictionary is obtainable from          #
# ftp://ftp.iucr.org/pub/cif_core.dic.                                       #
#                                                                            #
# Software is freely available for graphical display of the structure(s)     #
# in this CIF. For information consult the CIF software page                 #
# http://www.iucr.org/resources/cif/software.                                #
#                                                                            #
# This file may be used for bona fide research purposes within the           #
# scientific community so long as proper attribution is given to the journal # 
# article from which it was obtained.                                        #
#                                                                            #
##############################################################################
data_I
_audit_creation_method     SHELXL-97
_chemical_name_systematic
;
[\m-(3,4,5,6,7-\h:1,9,10,11,12)-5,11-Di-<i>tert</i>-butyl-2,2,8,8-tetramethyl-
2,8-disilatricyclo[7.3.0.0^3,7^]dodecatetraenediyl]bis[dicarbonylruthenium(I)]
;
_chemical_name_common     ?
_chemical_formula_moiety     'C26 H34 O4 Ru2 Si2'
_chemical_formula_sum     'C26 H34 O4 Ru2 Si2'
_chemical_formula_iupac     '[Ru2 (C22 H34 Si2) (C O)4]'
_chemical_formula_weight     668.85
_chemical_melting_point     ?
_symmetry_cell_setting     triclinic
_symmetry_space_group_name_H-M     'P -1'
_symmetry_space_group_name_hall     '-P 1'
loop_
    _symmetry_equiv_pos_site_id
    _symmetry_equiv_pos_as_xyz
    1 x,y,z
    2 -x,-y,-z
_cell_length_a     10.632(3)
_cell_length_b     10.886(3)
_cell_length_c     14.546(5)
_cell_angle_alpha     89.518(5)
_cell_angle_beta     71.581(4)
_cell_angle_gamma     61.560(4)
_cell_volume     1384.0(7)
_cell_formula_units_Z     2
_cell_measurement_reflns_used     3308
_cell_measurement_theta_min     2.41
_cell_measurement_theta_max     28.32
_cell_measurement_temperature     173(2)
_exptl_crystal_description     block
_exptl_crystal_colour     yellow
_exptl_crystal_size_max     0.17
_exptl_crystal_size_mid     0.16
_exptl_crystal_size_min     0.15
_exptl_crystal_density_diffrn     1.605
_exptl_crystal_density_meas     ?
_exptl_crystal_density_method     'not measured'
_exptl_crystal_F_000     676
_exptl_absorpt_coefficient_mu     1.207
_exptl_absorpt_correction_type     multi-scan
_exptl_absorpt_process_details     '(SADABS; Bruker, 2005)'
_exptl_absorpt_correction_T_min     0.8212
_exptl_absorpt_correction_T_max     0.8397
_exptl_special_details
;
Spectroscopic data for the title compound: ^1^H NMR (CDCl~3~): <i>\d</i> 5.26
(s, 4H, C~5~<i>H</i>~2~), 1.33 (s, 18H, C(C<i>H</i>~3~)~3~), 0.44 (s, 6H,
Si(C<i>H</i>~3~)), 0.23 (s, 6H, Si(C<i>H</i>~3~)). IR (<i>\n</i>~CO~):
2016(<i>s</i>), 1964(<i>s</i>), 1953(<i>s</i>), 1918(<i>s</i>) cm^-1^.
;
_diffrn_ambient_temperature     173(2)
_diffrn_radiation_type     MoK\a
_diffrn_radiation_wavelength     0.71073
_diffrn_radiation_source     'fine-focus sealed tube'
_diffrn_radiation_monochromator     graphite
_diffrn_measurement_device_type     'Bruker APEXII CCD'
_diffrn_measurement_method     '\f and \w scans'
_diffrn_detector_area_resol_mean     ?
_diffrn_reflns_number     6921
_diffrn_reflns_av_R_equivalents     0.0288
_diffrn_reflns_av_sigmaI/netI     0.0488
_diffrn_reflns_theta_min     1.50
_diffrn_reflns_theta_max     25.01
_diffrn_reflns_theta_full     25.01
_diffrn_measured_fraction_theta_max     0.984
_diffrn_measured_fraction_theta_full     0.984
_diffrn_reflns_limit_h_min     -12
_diffrn_reflns_limit_h_max     11
_diffrn_reflns_limit_k_min     -12
_diffrn_reflns_limit_k_max     6
_diffrn_reflns_limit_l_min     -17
_diffrn_reflns_limit_l_max     17
_diffrn_standards_number     0
_diffrn_standards_interval_count     ?
_diffrn_standards_interval_time     ?
_diffrn_standards_decay_%     ?
_refine_special_details
;
Refinement of <i>F</i>^2^ against ALL reflections. The weighted <i>R</i>-factor
<i>wR</i> and goodness of fit <i>S</i> are based on <i>F</i>^2^, conventional
<i>R</i>-factors <i>R</i> are based on <i>F</i>, with <i>F</i> set to zero for
negative <i>F</i>^2^. The threshold expression of <i>F</i>^2^ >
\s(<i>F</i>^2^) is used only for calculating <i>R</i>-factors(gt) <i>etc</i>.
and is not relevant to the choice of reflections for refinement.
<i>R</i>-factors based on <i>F</i>^2^ are statistically about twice as large
as those based on <i>F</i>, and <i>R</i>- factors based on ALL data will be
even larger.
;
_reflns_number_total     4802
_reflns_number_gt     4101
_reflns_threshold_expression     I>2sigma(I)
_refine_ls_structure_factor_coef     Fsqd
_refine_ls_matrix_type     full
_refine_ls_R_factor_all     0.0403
_refine_ls_R_factor_gt     0.0324
_refine_ls_wR_factor_gt     0.0734
_refine_ls_wR_factor_ref     0.0766
_refine_ls_goodness_of_fit_ref     1.039
_refine_ls_restrained_S_all     1.039
_refine_ls_number_reflns     4802
_refine_ls_number_parameters     317
_refine_ls_number_restraints     0
_refine_ls_hydrogen_treatment     constr
_refine_ls_weighting_scheme     calc
_refine_ls_weighting_details
                 'calc w=1/[\s^2^(Fo^2^)+(0.0409P)^2^] where P=(Fo^2^+2Fc^2^)/3'
_atom_sites_solution_hydrogens     geom
_atom_sites_solution_primary     direct
_atom_sites_solution_secondary     difmap
_refine_ls_shift/su_max     0.000
_refine_ls_shift/su_mean     0.000
_refine_diff_density_max     0.919
_refine_diff_density_min     -0.856
_refine_ls_extinction_method     none
_refine_ls_extinction_coef     ?
loop_
    _atom_type_symbol
    _atom_type_description
    _atom_type_scat_dispersion_real
    _atom_type_scat_dispersion_imag
    _atom_type_scat_source
    'C' 'C' 0.0033 0.0016
                         'International Tables Vol C Tables 4.2.6.8 and 6.1.1.4'
    'H' 'H' 0.0000 0.0000
                         'International Tables Vol C Tables 4.2.6.8 and 6.1.1.4'
    'O' 'O' 0.0106 0.0060
                         'International Tables Vol C Tables 4.2.6.8 and 6.1.1.4'
    'Si' 'Si' 0.0817 0.0704
                         'International Tables Vol C Tables 4.2.6.8 and 6.1.1.4'
    'Ru' 'Ru' -1.2594 0.8363
                         'International Tables Vol C Tables 4.2.6.8 and 6.1.1.4'
_computing_data_collection     'APEX2 (Bruker, 2005)'
_computing_cell_refinement     'SAINT (Bruker, 2005)'
_computing_data_reduction     'SAINT (Bruker, 2005)'
_computing_structure_solution     'SHELXS97 (Sheldrick, 2008)'
_computing_structure_refinement     'SHELXL97 (Sheldrick, 2008)'
_computing_molecular_graphics     'SHELXTL (Sheldrick, 2008)'
_computing_publication_material     'SHELXTL (Sheldrick, 2008)'
loop_
    _atom_site_type_symbol
    _atom_site_label
    _atom_site_fract_x
    _atom_site_fract_y
    _atom_site_fract_z
    _atom_site_U_iso_or_equiv
    _atom_site_thermal_displace_type
    _atom_site_calc_flag
    _atom_site_refinement_flags
    _atom_site_occupancy
    _atom_site_disorder_assembly
    _atom_site_disorder_group
    Ru Ru1 0.18780(3) 0.25054(2) 0.24573(2) 0.01200(10)
                                                      Uani d . 1.000 . .
    Ru Ru2 -0.01860(3) 0.14546(3) 0.30871(2) 0.01190(10)
                                                       Uani d . 1.000 . .
    Si Si1 0.05491(10) 0.22259(9) 0.06637(7) 0.0147(2) Uani d . 1.000 . .
    Si Si2 -0.20390(10) 0.49039(9) 0.27597(7) 0.0155(3) Uani d . 1.000 . .
    O O1 0.2229(3) 0.2477(3) 0.44361(19) 0.0323(9) Uani d . 1.000 . .
    O O2 0.4503(3) -0.0461(2) 0.16495(19) 0.0268(8) Uani d . 1.000 . .
    O O3 -0.0771(3) 0.2370(3) 0.51910(18) 0.0369(9) Uani d . 1.000 . .
    O O4 0.2411(3) -0.1387(2) 0.3097(2) 0.0320(9) Uani d . 1.000 . .
    C C1 0.1049(4) 0.3370(3) 0.1239(2) 0.0144(9) Uani d . 1.000 . .
    C C2 0.0009(4) 0.4414(3) 0.2140(2) 0.0135(9) Uani d . 1.000 . .
    C C3 0.0875(3) 0.4865(3) 0.2459(2) 0.0140(9) Uani d . 1.000 . .
    C C4 0.2440(4) 0.4151(3) 0.1790(2) 0.0147(9) Uani d . 1.000 . .
    C C5 0.2514(4) 0.3265(3) 0.1043(2) 0.0148(9) Uani d . 1.000 . .
    C C6 0.3673(4) 0.4458(3) 0.1819(2) 0.0144(9) Uani d . 1.000 . .
    C C7 0.3545(4) 0.4787(4) 0.2878(2) 0.0205(11) Uani d . 1.000 . .
    C C8 0.3461(4) 0.5772(3) 0.1329(3) 0.0222(11) Uani d . 1.000 . .
    C C9 0.5264(4) 0.3196(3) 0.1258(3) 0.0204(10) Uani d . 1.000 . .
    C C10 -0.0830(3) 0.2036(3) 0.1740(2) 0.0138(9) Uani d . 1.000 . .
    C C11 -0.0919(3) 0.0804(3) 0.1964(2) 0.0124(9) Uani d . 1.000 . .
    C C12 -0.2045(3) 0.1098(3) 0.2926(2) 0.0152(9) Uani d . 1.000 . .
    C C13 -0.2670(3) 0.2564(3) 0.3280(2) 0.0141(9) Uani d . 1.000 . .
    C C14 -0.1938(3) 0.3164(3) 0.2584(2) 0.0141(9) Uani d . 1.000 . .
    C C15 -0.2601(4) 0.0125(3) 0.3415(2) 0.0153(9) Uani d . 1.000 . .
    C C16 -0.3307(4) 0.0588(4) 0.4535(2) 0.0262(11) Uani d . 1.000 . .
    C C17 -0.3792(4) 0.0198(4) 0.3014(3) 0.0267(11) Uani d . 1.000 . .
    C C18 -0.1273(4) -0.1413(3) 0.3170(3) 0.0210(10) Uani d . 1.000 . .
    C C19 -0.0376(4) 0.3094(4) -0.0237(3) 0.0242(11) Uani d . 1.000 . .
    C C20 0.2232(4) 0.0455(3) 0.0048(2) 0.0220(10) Uani d . 1.000 . .
    C C21 -0.2787(4) 0.5623(3) 0.4091(3) 0.0237(11) Uani d . 1.000 . .
    C C22 -0.3234(4) 0.6240(3) 0.2140(3) 0.0261(11) Uani d . 1.000 . .
    C C23 0.2077(4) 0.2457(3) 0.3686(3) 0.0219(11) Uani d . 1.000 . .
    C C24 0.3476(4) 0.0650(3) 0.1998(2) 0.0165(10) Uani d . 1.000 . .
    C C25 0.1445(4) -0.0298(3) 0.3083(3) 0.0189(10) Uani d . 1.000 . .
    C C26 -0.0499(4) 0.2012(4) 0.4378(3) 0.0226(11) Uani d . 1.000 . .
    H H3 0.04540 0.55950 0.30500 0.0170 Uiso c R 1.000 . .
    H H5 0.34450 0.26760 0.04500 0.0180 Uiso c R 1.000 . .
    H H7A 0.25240 0.55820 0.32450 0.0310 Uiso c R 1.000 . .
    H H7B 0.43190 0.50370 0.28730 0.0310 Uiso c R 1.000 . .
    H H7C 0.37120 0.39500 0.31920 0.0310 Uiso c R 1.000 . .
    H H8A 0.35170 0.55850 0.06550 0.0330 Uiso c R 1.000 . .
    H H8B 0.42700 0.59750 0.13150 0.0330 Uiso c R 1.000 . .
    H H8C 0.24610 0.65890 0.17040 0.0330 Uiso c R 1.000 . .
    H H9A 0.53660 0.23440 0.15360 0.0310 Uiso c R 1.000 . .
    H H9B 0.60470 0.33920 0.13170 0.0310 Uiso c R 1.000 . .
    H H9C 0.53960 0.30440 0.05630 0.0310 Uiso c R 1.000 . .
    H H11 -0.03090 -0.01300 0.15120 0.0150 Uiso c R 1.000 . .
    H H13 -0.35290 0.31030 0.39170 0.0170 Uiso c R 1.000 . .
    H H16A -0.25520 0.05990 0.47790 0.0390 Uiso c R 1.000 . .
    H H16B -0.36150 -0.00790 0.48400 0.0390 Uiso c R 1.000 . .
    H H16C -0.42060 0.15410 0.47030 0.0390 Uiso c R 1.000 . .
    H H17A -0.46140 0.11850 0.31340 0.0400 Uiso c R 1.000 . .
    H H17B -0.42160 -0.03800 0.33450 0.0400 Uiso c R 1.000 . .
    H H17C -0.33110 -0.01620 0.23060 0.0400 Uiso c R 1.000 . .
    H H18A -0.08330 -0.17310 0.24570 0.0310 Uiso c R 1.000 . .
    H H18B -0.16540 -0.20260 0.34930 0.0310 Uiso c R 1.000 . .
    H H18C -0.04840 -0.14630 0.34060 0.0310 Uiso c R 1.000 . .
    H H19A 0.03670 0.31820 -0.07970 0.0370 Uiso c R 1.000 . .
    H H19B -0.12490 0.40380 0.00820 0.0370 Uiso c R 1.000 . .
    H H19C -0.07320 0.25180 -0.04680 0.0370 Uiso c R 1.000 . .
    H H20A 0.30570 0.05720 -0.04050 0.0330 Uiso c R 1.000 . .
    H H20B 0.19430 -0.00550 -0.03200 0.0330 Uiso c R 1.000 . .
    H H20C 0.25830 -0.00850 0.05440 0.0330 Uiso c R 1.000 . .
    H H21A -0.37670 0.56560 0.44120 0.0360 Uiso c R 1.000 . .
    H H21B -0.29370 0.65810 0.41720 0.0360 Uiso c R 1.000 . .
    H H21C -0.20530 0.50100 0.43920 0.0360 Uiso c R 1.000 . .
    H H22A -0.28710 0.58440 0.14440 0.0390 Uiso c R 1.000 . .
    H H22B -0.31540 0.70950 0.21930 0.0390 Uiso c R 1.000 . .
    H H22C -0.43040 0.64830 0.24560 0.0390 Uiso c R 1.000 . .
loop_
    _atom_site_aniso_label
    _atom_site_aniso_U_11
    _atom_site_aniso_U_22
    _atom_site_aniso_U_33
    _atom_site_aniso_U_12
    _atom_site_aniso_U_13
    _atom_site_aniso_U_23
    Ru1 0.01140(10)
                  0.01140(10)
                            0.0144(2) -0.00580(10)
                                                 -0.00590(10)
                                                            0.00430(10)
    Ru2 0.01120(10)
                  0.01220(10)
                            0.0127(2) -0.00600(10)
                                                 -0.00450(10)
                                                            0.00410(10)
    Si1 0.0167(4) 0.0169(4) 0.0132(4) -0.0095(4) -0.0069(4) 0.0049(4)
    Si2 0.0113(4) 0.0105(4) 0.0237(5) -0.0045(3) -0.0067(4) 0.0036(4)
    O1 0.0476(17) 0.0405(16) 0.0266(15) -0.0297(14) -0.0226(14) 0.0152(13)
    O2 0.0179(12) 0.0184(13) 0.0359(15) -0.0051(11) -0.0060(11) 0.0046(11)
    O3 0.0342(15) 0.0594(19) 0.0155(14) -0.0219(14) -0.0090(12) 0.0016(13)
    O4 0.0219(13) 0.0200(13) 0.0533(18) -0.0085(12) -0.0159(13) 0.0177(12)
    C1 0.0159(16) 0.0147(16) 0.0168(17) -0.0103(13) -0.0066(14) 0.0086(13)
    C2 0.0137(15) 0.0096(15) 0.0185(17) -0.0062(13) -0.0068(14) 0.0058(13)
    C3 0.0158(16) 0.0088(15) 0.0181(17) -0.0057(13) -0.0075(14) 0.0032(13)
    C4 0.0181(16) 0.0127(15) 0.0146(16) -0.0086(13) -0.0060(14) 0.0071(13)
    C5 0.0187(16) 0.0167(16) 0.0133(16) -0.0118(14) -0.0060(14) 0.0055(13)
    C6 0.0159(16) 0.0169(16) 0.0152(16) -0.0109(14) -0.0068(14) 0.0031(13)
    C7 0.0236(18) 0.0253(18) 0.0234(19) -0.0166(15) -0.0143(16) 0.0055(15)
    C8 0.0194(17) 0.0210(18) 0.032(2) -0.0123(15) -0.0127(16) 0.0119(16)
    C9 0.0161(17) 0.0212(17) 0.0256(19) -0.0099(14) -0.0087(15) 0.0048(15)
    C10 0.0140(16) 0.0133(15) 0.0169(17) -0.0061(13) -0.0102(14) 0.0053(13)
    C11 0.0127(15) 0.0132(15) 0.0158(16) -0.0080(13) -0.0082(13) 0.0025(13)
    C12 0.0127(15) 0.0160(16) 0.0176(17) -0.0066(13) -0.0070(14) 0.0031(13)
    C13 0.0082(14) 0.0137(16) 0.0215(17) -0.0046(13) -0.0080(13) 0.0031(13)
    C14 0.0099(15) 0.0139(16) 0.0175(17) -0.0040(13) -0.0068(13) 0.0048(13)
    C15 0.0157(16) 0.0126(15) 0.0196(17) -0.0087(13) -0.0062(14) 0.0065(13)
    C16 0.032(2) 0.0204(18) 0.0217(19) -0.0150(16) -0.0009(16) 0.0039(15)
    C17 0.0237(19) 0.029(2) 0.039(2) -0.0179(16) -0.0178(17) 0.0178(17)
    C18 0.0185(17) 0.0165(17) 0.0252(19) -0.0086(14) -0.0047(15) 0.0088(15)
    C19 0.031(2) 0.030(2) 0.0216(18) -0.0191(17) -0.0154(16) 0.0109(16)
    C20 0.0219(18) 0.0234(18) 0.0202(18) -0.0117(15) -0.0061(15) -0.0003(15)
    C21 0.0208(18) 0.0196(18) 0.030(2) -0.0114(15) -0.0060(16) -0.0016(15)
    C22 0.0214(18) 0.0153(17) 0.045(2) -0.0094(15) -0.0155(17) 0.0089(16)
    C23 0.0251(19) 0.0179(17) 0.028(2) -0.0140(15) -0.0106(17) 0.0082(15)
    C24 0.0160(17) 0.0173(17) 0.0200(17) -0.0100(15) -0.0084(14) 0.0096(14)
    C25 0.0195(17) 0.0229(18) 0.0228(18) -0.0156(16) -0.0097(15) 0.0104(15)
    C26 0.0160(17) 0.0288(19) 0.025(2) -0.0124(15) -0.0079(16) 0.0075(16)
_geom_special_details
;
 Bond distances, angles etc. have been calculated using the
 rounded fractional coordinates. All su's are estimated
 from the variances of the (full) variance-covariance matrix.
 The cell esds are taken into account in the estimation of
 distances, angles and torsion angles
;
loop_
    _geom_bond_atom_site_label_1
    _geom_bond_atom_site_label_2
    _geom_bond_site_symmetry_1
    _geom_bond_site_symmetry_2
    _geom_bond_distance
    _geom_bond_publ_flag
    Ru1 Ru2 . . 2.8401(11) no
    Ru1 C1 . . 2.230(3) no
    Ru1 C2 . . 2.260(4) no
    Ru1 C3 . . 2.264(3) no
    Ru1 C4 . . 2.265(4) no
    Ru1 C5 . . 2.236(3) no
    Ru1 C23 . . 1.863(4) no
    Ru1 C24 . . 1.857(3) no
    Ru2 C10 . . 2.263(3) no
    Ru2 C11 . . 2.264(3) no
    Ru2 C12 . . 2.267(4) no
    Ru2 C13 . . 2.239(4) no
    Ru2 C14 . . 2.237(3) no
    Ru2 C25 . . 1.868(3) no
    Ru2 C26 . . 1.854(4) no
    Si1 C1 . . 1.861(4) no
    Si1 C10 . . 1.865(3) no
    Si1 C19 . . 1.867(4) no
    Si1 C20 . . 1.858(3) no
    Si2 C2 . . 1.871(4) no
    Si2 C14 . . 1.861(3) no
    Si2 C21 . . 1.859(4) no
    Si2 C22 . . 1.867(4) no
    O1 C23 . . 1.154(5) no
    O2 C24 . . 1.147(4) no
    O3 C26 . . 1.148(5) no
    O4 C25 . . 1.146(4) no
    C1 C2 . . 1.464(4) no
    C1 C5 . . 1.439(6) no
    C2 C3 . . 1.417(6) no
    C3 C4 . . 1.441(5) no
    C4 C5 . . 1.417(5) no
    C4 C6 . . 1.511(6) no
    C6 C7 . . 1.533(4) no
    C6 C8 . . 1.543(4) no
    C6 C9 . . 1.532(5) no
    C10 C11 . . 1.417(4) no
    C10 C14 . . 1.462(4) no
    C11 C12 . . 1.441(4) no
    C12 C13 . . 1.429(4) no
    C12 C15 . . 1.515(5) no
    C13 C14 . . 1.426(4) no
    C15 C16 . . 1.534(4) no
    C15 C17 . . 1.523(7) no
    C15 C18 . . 1.538(5) no
    C3 H3 . . 1.0000 no
    C5 H5 . . 1.0000 no
    C7 H7A . . 0.9800 no
    C7 H7B . . 0.9800 no
    C7 H7C . . 0.9800 no
    C8 H8A . . 0.9800 no
    C8 H8B . . 0.9800 no
    C8 H8C . . 0.9800 no
    C9 H9A . . 0.9800 no
    C9 H9B . . 0.9800 no
    C9 H9C . . 0.9800 no
    C11 H11 . . 1.0000 no
    C13 H13 . . 1.0000 no
    C16 H16A . . 0.9800 no
    C16 H16B . . 0.9800 no
    C16 H16C . . 0.9800 no
    C17 H17A . . 0.9800 no
    C17 H17B . . 0.9800 no
    C17 H17C . . 0.9800 no
    C18 H18A . . 0.9800 no
    C18 H18B . . 0.9800 no
    C18 H18C . . 0.9800 no
    C19 H19A . . 0.9800 no
    C19 H19B . . 0.9800 no
    C19 H19C . . 0.9800 no
    C20 H20A . . 0.9800 no
    C20 H20B . . 0.9800 no
    C20 H20C . . 0.9800 no
    C21 H21A . . 0.9800 no
    C21 H21B . . 0.9800 no
    C21 H21C . . 0.9800 no
    C22 H22A . . 0.9800 no
    C22 H22B . . 0.9800 no
    C22 H22C . . 0.9800 no
loop_
    _geom_angle_atom_site_label_1
    _geom_angle_atom_site_label_2
    _geom_angle_atom_site_label_3
    _geom_angle_site_symmetry_1
    _geom_angle_site_symmetry_2
    _geom_angle_site_symmetry_3
    _geom_angle
    _geom_angle_publ_flag
    Ru2 Ru1 C1 . . . 92.46(11) no
    Ru2 Ru1 C2 . . . 87.88(11) no
    Ru2 Ru1 C3 . . . 117.71(9) no
    Ru2 Ru1 C4 . . . 150.11(11) no
    Ru2 Ru1 C5 . . . 127.88(12) no
    Ru2 Ru1 C23 . . . 90.24(14) no
    Ru2 Ru1 C24 . . . 88.90(13) no
    C1 Ru1 C2 . . . 38.06(10) no
    C1 Ru1 C3 . . . 62.19(11) no
    C1 Ru1 C4 . . . 62.96(14) no
    C1 Ru1 C5 . . . 37.60(16) no
    C1 Ru1 C23 . . . 159.41(12) no
    C1 Ru1 C24 . . . 108.96(12) no
    C2 Ru1 C3 . . . 36.51(14) no
    C2 Ru1 C4 . . . 62.34(15) no
    C2 Ru1 C5 . . . 62.11(13) no
    C2 Ru1 C23 . . . 121.78(13) no
    C2 Ru1 C24 . . . 146.58(13) no
    C3 Ru1 C4 . . . 37.11(12) no
    C3 Ru1 C5 . . . 60.99(10) no
    C3 Ru1 C23 . . . 98.65(12) no
    C3 Ru1 C24 . . . 151.24(14) no
    C4 Ru1 C5 . . . 36.70(12) no
    C4 Ru1 C23 . . . 107.05(15) no
    C4 Ru1 C24 . . . 114.14(15) no
    C5 Ru1 C23 . . . 141.38(17) no
    C5 Ru1 C24 . . . 94.77(12) no
    C23 Ru1 C24 . . . 91.48(14) no
    Ru1 Ru2 C10 . . . 88.92(9) no
    Ru1 Ru2 C11 . . . 118.88(8) no
    Ru1 Ru2 C12 . . . 151.16(7) no
    Ru1 Ru2 C13 . . . 127.78(8) no
    Ru1 Ru2 C14 . . . 93.14(9) no
    Ru1 Ru2 C25 . . . 89.05(14) no
    Ru1 Ru2 C26 . . . 88.82(15) no
    C10 Ru2 C11 . . . 36.47(11) no
    C10 Ru2 C12 . . . 62.40(11) no
    C10 Ru2 C13 . . . 61.87(11) no
    C10 Ru2 C14 . . . 37.90(10) no
    C10 Ru2 C25 . . . 122.62(15) no
    C10 Ru2 C26 . . . 148.19(15) no
    C11 Ru2 C12 . . . 37.10(11) no
    C11 Ru2 C13 . . . 60.93(11) no
    C11 Ru2 C14 . . . 61.88(11) no
    C11 Ru2 C25 . . . 100.00(15) no
    C11 Ru2 C26 . . . 150.71(17) no
    C12 Ru2 C13 . . . 36.97(11) no
    C12 Ru2 C14 . . . 62.81(12) no
    C12 Ru2 C25 . . . 108.32(16) no
    C12 Ru2 C26 . . . 113.61(17) no
    C13 Ru2 C14 . . . 37.15(11) no
    C13 Ru2 C25 . . . 142.88(16) no
    C13 Ru2 C26 . . . 95.42(16) no
    C14 Ru2 C25 . . . 160.22(15) no
    C14 Ru2 C26 . . . 110.62(15) no
    C25 Ru2 C26 . . . 89.06(18) no
    C1 Si1 C10 . . . 102.63(14) no
    C1 Si1 C19 . . . 111.50(17) no
    C1 Si1 C20 . . . 112.56(19) no
    C10 Si1 C19 . . . 110.73(19) no
    C10 Si1 C20 . . . 109.94(14) no
    C19 Si1 C20 . . . 109.34(16) no
    C2 Si2 C14 . . . 101.74(15) no
    C2 Si2 C21 . . . 112.61(19) no
    C2 Si2 C22 . . . 109.47(17) no
    C14 Si2 C21 . . . 110.45(14) no
    C14 Si2 C22 . . . 113.01(17) no
    C21 Si2 C22 . . . 109.43(17) no
    Ru1 C1 Si1 . . . 112.78(14) no
    Ru1 C1 C2 . . . 72.10(18) no
    Ru1 C1 C5 . . . 71.42(19) no
    Si1 C1 C2 . . . 123.5(3) no
    Si1 C1 C5 . . . 129.5(2) no
    C2 C1 C5 . . . 106.0(3) no
    Ru1 C2 Si2 . . . 120.17(15) no
    Ru1 C2 C1 . . . 69.84(18) no
    Ru1 C2 C3 . . . 71.9(2) no
    Si2 C2 C1 . . . 124.1(3) no
    Si2 C2 C3 . . . 128.5(2) no
    C1 C2 C3 . . . 107.3(3) no
    Ru1 C3 C2 . . . 71.62(17) no
    Ru1 C3 C4 . . . 71.51(17) no
    C2 C3 C4 . . . 110.1(3) no
    Ru1 C4 C3 . . . 71.38(19) no
    Ru1 C4 C5 . . . 70.51(19) no
    Ru1 C4 C6 . . . 129.1(2) no
    C3 C4 C5 . . . 106.0(4) no
    C3 C4 C6 . . . 125.9(3) no
    C5 C4 C6 . . . 127.6(3) no
    Ru1 C5 C1 . . . 70.98(17) no
    Ru1 C5 C4 . . . 72.79(17) no
    C1 C5 C4 . . . 110.5(3) no
    C4 C6 C7 . . . 111.5(3) no
    C4 C6 C8 . . . 107.7(3) no
    C4 C6 C9 . . . 110.7(3) no
    C7 C6 C8 . . . 108.5(3) no
    C7 C6 C9 . . . 109.0(3) no
    C8 C6 C9 . . . 109.5(3) no
    Ru2 C10 Si1 . . . 118.11(18) no
    Ru2 C10 C11 . . . 71.80(17) no
    Ru2 C10 C14 . . . 70.08(16) no
    Si1 C10 C11 . . . 128.8(2) no
    Si1 C10 C14 . . . 123.8(2) no
    C11 C10 C14 . . . 107.0(3) no
    Ru2 C11 C10 . . . 71.73(18) no
    Ru2 C11 C12 . . . 71.53(18) no
    C10 C11 C12 . . . 110.4(2) no
    Ru2 C12 C11 . . . 71.4(2) no
    Ru2 C12 C13 . . . 70.5(2) no
    Ru2 C12 C15 . . . 128.1(2) no
    C11 C12 C13 . . . 105.4(3) no
    C11 C12 C15 . . . 127.8(3) no
    C13 C12 C15 . . . 126.5(3) no
    Ru2 C13 C12 . . . 72.6(2) no
    Ru2 C13 C14 . . . 71.4(2) no
    C12 C13 C14 . . . 110.6(3) no
    Ru2 C14 Si2 . . . 113.04(17) no
    Ru2 C14 C10 . . . 72.03(17) no
    Ru2 C14 C13 . . . 71.48(18) no
    Si2 C14 C10 . . . 124.1(2) no
    Si2 C14 C13 . . . 128.4(2) no
    C10 C14 C13 . . . 106.6(3) no
    C12 C15 C16 . . . 110.7(3) no
    C12 C15 C17 . . . 107.6(3) no
    C12 C15 C18 . . . 110.7(3) no
    C16 C15 C17 . . . 110.2(3) no
    C16 C15 C18 . . . 108.8(3) no
    C17 C15 C18 . . . 108.9(3) no
    Ru1 C23 O1 . . . 176.4(4) no
    Ru1 C24 O2 . . . 174.7(3) no
    Ru2 C25 O4 . . . 177.7(4) no
    Ru2 C26 O3 . . . 176.4(4) no
    Ru1 C3 H3 . . . 125.00 no
    C2 C3 H3 . . . 125.00 no
    C4 C3 H3 . . . 125.00 no
    Ru1 C5 H5 . . . 125.00 no
    C1 C5 H5 . . . 125.00 no
    C4 C5 H5 . . . 125.00 no
    C6 C7 H7A . . . 109.00 no
    C6 C7 H7B . . . 109.00 no
    C6 C7 H7C . . . 109.00 no
    H7A C7 H7B . . . 110.00 no
    H7A C7 H7C . . . 110.00 no
    H7B C7 H7C . . . 109.00 no
    C6 C8 H8A . . . 109.00 no
    C6 C8 H8B . . . 110.00 no
    C6 C8 H8C . . . 110.00 no
    H8A C8 H8B . . . 109.00 no
    H8A C8 H8C . . . 109.00 no
    H8B C8 H8C . . . 110.00 no
    C6 C9 H9A . . . 109.00 no
    C6 C9 H9B . . . 109.00 no
    C6 C9 H9C . . . 109.00 no
    H9A C9 H9B . . . 109.00 no
    H9A C9 H9C . . . 109.00 no
    H9B C9 H9C . . . 110.00 no
    Ru2 C11 H11 . . . 125.00 no
    C10 C11 H11 . . . 125.00 no
    C12 C11 H11 . . . 125.00 no
    Ru2 C13 H13 . . . 125.00 no
    C12 C13 H13 . . . 125.00 no
    C14 C13 H13 . . . 125.00 no
    C15 C16 H16A . . . 109.00 no
    C15 C16 H16B . . . 109.00 no
    C15 C16 H16C . . . 110.00 no
    H16A C16 H16B . . . 109.00 no
    H16A C16 H16C . . . 109.00 no
    H16B C16 H16C . . . 109.00 no
    C15 C17 H17A . . . 109.00 no
    C15 C17 H17B . . . 109.00 no
    C15 C17 H17C . . . 109.00 no
    H17A C17 H17B . . . 110.00 no
    H17A C17 H17C . . . 109.00 no
    H17B C17 H17C . . . 110.00 no
    C15 C18 H18A . . . 110.00 no
    C15 C18 H18B . . . 109.00 no
    C15 C18 H18C . . . 109.00 no
    H18A C18 H18B . . . 110.00 no
    H18A C18 H18C . . . 109.00 no
    H18B C18 H18C . . . 109.00 no
    Si1 C19 H19A . . . 109.00 no
    Si1 C19 H19B . . . 109.00 no
    Si1 C19 H19C . . . 109.00 no
    H19A C19 H19B . . . 109.00 no
    H19A C19 H19C . . . 110.00 no
    H19B C19 H19C . . . 109.00 no
    Si1 C20 H20A . . . 109.00 no
    Si1 C20 H20B . . . 109.00 no
    Si1 C20 H20C . . . 109.00 no
    H20A C20 H20B . . . 109.00 no
    H20A C20 H20C . . . 109.00 no
    H20B C20 H20C . . . 110.00 no
    Si2 C21 H21A . . . 109.00 no
    Si2 C21 H21B . . . 110.00 no
    Si2 C21 H21C . . . 109.00 no
    H21A C21 H21B . . . 109.00 no
    H21A C21 H21C . . . 109.00 no
    H21B C21 H21C . . . 109.00 no
    Si2 C22 H22A . . . 109.00 no
    Si2 C22 H22B . . . 110.00 no
    Si2 C22 H22C . . . 110.00 no
    H22A C22 H22B . . . 109.00 no
    H22A C22 H22C . . . 109.00 no
    H22B C22 H22C . . . 109.00 no
loop_
    _geom_torsion_atom_site_label_1
    _geom_torsion_atom_site_label_2
    _geom_torsion_atom_site_label_3
    _geom_torsion_atom_site_label_4
    _geom_torsion_site_symmetry_1
    _geom_torsion_site_symmetry_2
    _geom_torsion_site_symmetry_3
    _geom_torsion_site_symmetry_4
    _geom_torsion
    _geom_torsion_publ_flag
    C1 Ru1 Ru2 C10 . . . . 7.43(11) no
    C1 Ru1 Ru2 C11 . . . . 29.18(12) no
    C1 Ru1 Ru2 C12 . . . . 1.64(17) no
    C1 Ru1 Ru2 C13 . . . . -44.89(12) no
    C1 Ru1 Ru2 C14 . . . . -30.24(10) no
    C1 Ru1 Ru2 C25 . . . . 130.09(15) no
    C1 Ru1 Ru2 C26 . . . . -140.84(15) no
    C2 Ru1 Ru2 C10 . . . . 45.23(10) no
    C2 Ru1 Ru2 C11 . . . . 66.97(11) no
    C2 Ru1 Ru2 C12 . . . . 39.44(17) no
    C2 Ru1 Ru2 C13 . . . . -7.10(12) no
    C2 Ru1 Ru2 C14 . . . . 7.55(10) no
    C2 Ru1 Ru2 C25 . . . . 167.88(15) no
    C2 Ru1 Ru2 C26 . . . . -103.04(15) no
    C3 Ru1 Ru2 C10 . . . . 67.10(11) no
    C3 Ru1 Ru2 C11 . . . . 88.85(12) no
    C3 Ru1 Ru2 C12 . . . . 61.31(17) no
    C3 Ru1 Ru2 C13 . . . . 14.78(12) no
    C3 Ru1 Ru2 C14 . . . . 29.43(11) no
    C3 Ru1 Ru2 C25 . . . . -170.24(15) no
    C3 Ru1 Ru2 C26 . . . . -81.16(15) no
    C4 Ru1 Ru2 C10 . . . . 40.45(16) no
    C4 Ru1 Ru2 C11 . . . . 62.19(17) no
    C4 Ru1 Ru2 C12 . . . . 34.7(2) no
    C4 Ru1 Ru2 C13 . . . . -11.88(17) no
    C4 Ru1 Ru2 C14 . . . . 2.77(16) no
    C4 Ru1 Ru2 C25 . . . . 163.10(19) no
    C4 Ru1 Ru2 C26 . . . . -107.82(19) no
    C5 Ru1 Ru2 C10 . . . . -6.32(12) no
    C5 Ru1 Ru2 C11 . . . . 15.43(13) no
    C5 Ru1 Ru2 C12 . . . . -12.11(18) no
    C5 Ru1 Ru2 C13 . . . . -58.64(13) no
    C5 Ru1 Ru2 C14 . . . . -43.99(12) no
    C5 Ru1 Ru2 C25 . . . . 116.34(16) no
    C5 Ru1 Ru2 C26 . . . . -154.58(16) no
    C23 Ru1 Ru2 C10 . . . . 167.02(13) no
    C23 Ru1 Ru2 C11 . . . . -171.24(13) no
    C23 Ru1 Ru2 C12 . . . . 161.23(18) no
    C23 Ru1 Ru2 C13 . . . . 114.70(14) no
    C23 Ru1 Ru2 C14 . . . . 129.34(12) no
    C23 Ru1 Ru2 C25 . . . . -70.33(16) no
    C23 Ru1 Ru2 C26 . . . . 18.75(16) no
    C24 Ru1 Ru2 C10 . . . . -101.50(12) no
    C24 Ru1 Ru2 C11 . . . . -79.76(13) no
    C24 Ru1 Ru2 C12 . . . . -107.29(18) no
    C24 Ru1 Ru2 C13 . . . . -153.83(13) no
    C24 Ru1 Ru2 C14 . . . . -139.18(12) no
    C24 Ru1 Ru2 C25 . . . . 21.15(16) no
    C24 Ru1 Ru2 C26 . . . . 110.23(16) no
    Ru2 Ru1 C1 Si1 . . . . -36.22(17) no
    Ru2 Ru1 C1 C2 . . . . 83.4(2) no
    Ru2 Ru1 C1 C5 . . . . -162.10(15) no
    C2 Ru1 C1 Si1 . . . . -119.6(3) no
    C2 Ru1 C1 C5 . . . . 114.5(3) no
    C3 Ru1 C1 Si1 . . . . -156.5(2) no
    C3 Ru1 C1 C2 . . . . -36.8(2) no
    C3 Ru1 C1 C5 . . . . 77.66(19) no
    C4 Ru1 C1 Si1 . . . . 161.5(2) no
    C4 Ru1 C1 C2 . . . . -78.9(2) no
    C4 Ru1 C1 C5 . . . . 35.65(17) no
    C5 Ru1 C1 Si1 . . . . 125.9(2) no
    C5 Ru1 C1 C2 . . . . -114.5(3) no
    C23 Ru1 C1 Si1 . . . . -133.5(4) no
    C23 Ru1 C1 C2 . . . . -13.9(6) no
    C23 Ru1 C1 C5 . . . . 100.7(5) no
    C24 Ru1 C1 Si1 . . . . 53.5(2) no
    C24 Ru1 C1 C2 . . . . 173.1(2) no
    C24 Ru1 C1 C5 . . . . -72.4(2) no
    Ru2 Ru1 C2 Si2 . . . . 21.74(17) no
    Ru2 Ru1 C2 C1 . . . . -96.7(2) no
    Ru2 Ru1 C2 C3 . . . . 146.33(16) no
    C1 Ru1 C2 Si2 . . . . 118.5(3) no
    C1 Ru1 C2 C3 . . . . -117.0(3) no
    C3 Ru1 C2 Si2 . . . . -124.6(2) no
    C3 Ru1 C2 C1 . . . . 117.0(3) no
    C4 Ru1 C2 Si2 . . . . -161.0(2) no
    C4 Ru1 C2 C1 . . . . 80.6(2) no
    C4 Ru1 C2 C3 . . . . -36.36(17) no
    C5 Ru1 C2 Si2 . . . . 157.4(2) no
    C5 Ru1 C2 C1 . . . . 38.9(2) no
    C5 Ru1 C2 C3 . . . . -78.1(2) no
    C23 Ru1 C2 Si2 . . . . -67.2(3) no
    C23 Ru1 C2 C1 . . . . 174.3(2) no
    C23 Ru1 C2 C3 . . . . 57.4(3) no
    C24 Ru1 C2 Si2 . . . . 106.5(3) no
    C24 Ru1 C2 C1 . . . . -11.9(4) no
    C24 Ru1 C2 C3 . . . . -128.9(3) no
    Ru2 Ru1 C3 C2 . . . . -38.75(18) no
    Ru2 Ru1 C3 C4 . . . . -158.25(17) no
    C1 Ru1 C3 C2 . . . . 38.41(19) no
    C1 Ru1 C3 C4 . . . . -81.1(2) no
    C2 Ru1 C3 C4 . . . . -119.5(3) no
    C4 Ru1 C3 C2 . . . . 119.5(3) no
    C5 Ru1 C3 C2 . . . . 81.4(2) no
    C5 Ru1 C3 C4 . . . . -38.1(2) no
    C23 Ru1 C3 C2 . . . . -133.6(2) no
    C23 Ru1 C3 C4 . . . . 106.9(2) no
    C24 Ru1 C3 C2 . . . . 117.0(3) no
    C24 Ru1 C3 C4 . . . . -2.5(4) no
    Ru2 Ru1 C4 C3 . . . . 41.2(3) no
    Ru2 Ru1 C4 C5 . . . . -74.2(3) no
    Ru2 Ru1 C4 C6 . . . . 162.69(17) no
    C1 Ru1 C4 C3 . . . . 78.8(2) no
    C1 Ru1 C4 C5 . . . . -36.5(2) no
    C1 Ru1 C4 C6 . . . . -159.6(3) no
    C2 Ru1 C4 C3 . . . . 35.78(18) no
    C2 Ru1 C4 C5 . . . . -79.6(2) no
    C2 Ru1 C4 C6 . . . . 157.3(3) no
    C3 Ru1 C4 C5 . . . . -115.4(3) no
    C3 Ru1 C4 C6 . . . . 121.5(3) no
    C5 Ru1 C4 C3 . . . . 115.4(3) no
    C5 Ru1 C4 C6 . . . . -123.1(4) no
    C23 Ru1 C4 C3 . . . . -81.7(2) no
    C23 Ru1 C4 C5 . . . . 163.0(2) no
    C23 Ru1 C4 C6 . . . . 39.8(3) no
    C24 Ru1 C4 C3 . . . . 178.7(2) no
    C24 Ru1 C4 C5 . . . . 63.3(3) no
    C24 Ru1 C4 C6 . . . . -59.8(3) no
    Ru2 Ru1 C5 C1 . . . . 22.90(19) no
    Ru2 Ru1 C5 C4 . . . . 142.6(2) no
    C1 Ru1 C5 C4 . . . . 119.7(3) no
    C2 Ru1 C5 C1 . . . . -39.40(18) no
    C2 Ru1 C5 C4 . . . . 80.3(2) no
    C3 Ru1 C5 C1 . . . . -81.12(19) no
    C3 Ru1 C5 C4 . . . . 38.6(2) no
    C4 Ru1 C5 C1 . . . . -119.7(3) no
    C23 Ru1 C5 C1 . . . . -146.4(2) no
    C23 Ru1 C5 C4 . . . . -26.7(3) no
    C24 Ru1 C5 C1 . . . . 115.2(2) no
    C24 Ru1 C5 C4 . . . . -125.1(3) no
    Ru1 Ru2 C10 Si1 . . . . 22.01(14) no
    Ru1 Ru2 C10 C11 . . . . 146.93(18) no
    Ru1 Ru2 C10 C14 . . . . -96.51(18) no
    C11 Ru2 C10 Si1 . . . . -124.9(3) no
    C11 Ru2 C10 C14 . . . . 116.6(3) no
    C12 Ru2 C10 Si1 . . . . -161.1(2) no
    C12 Ru2 C10 C11 . . . . -36.22(18) no
    C12 Ru2 C10 C14 . . . . 80.3(2) no
    C13 Ru2 C10 Si1 . . . . 156.8(2) no
    C13 Ru2 C10 C11 . . . . -78.3(2) no
    C13 Ru2 C10 C14 . . . . 38.31(19) no
    C14 Ru2 C10 Si1 . . . . 118.5(3) no
    C14 Ru2 C10 C11 . . . . -116.6(3) no
    C25 Ru2 C10 Si1 . . . . -66.2(2) no
    C25 Ru2 C10 C11 . . . . 58.7(3) no
    C25 Ru2 C10 C14 . . . . 175.3(2) no
    C26 Ru2 C10 Si1 . . . . 108.0(3) no
    C26 Ru2 C10 C11 . . . . -127.1(3) no
    C26 Ru2 C10 C14 . . . . -10.5(4) no
    Ru1 Ru2 C11 C10 . . . . -38.5(2) no
    Ru1 Ru2 C11 C12 . . . . -158.30(14) no
    C10 Ru2 C11 C12 . . . . -119.8(3) no
    C12 Ru2 C11 C10 . . . . 119.8(3) no
    C13 Ru2 C11 C10 . . . . 81.06(19) no
    C13 Ru2 C11 C12 . . . . -38.71(17) no
    C14 Ru2 C11 C10 . . . . 38.53(18) no
    C14 Ru2 C11 C12 . . . . -81.23(18) no
    C25 Ru2 C11 C10 . . . . -133.0(2) no
    C25 Ru2 C11 C12 . . . . 107.2(2) no
    C26 Ru2 C11 C10 . . . . 120.7(3) no
    C26 Ru2 C11 C12 . . . . 0.9(4) no
    Ru1 Ru2 C12 C11 . . . . 42.2(2) no
    Ru1 Ru2 C12 C13 . . . . -72.5(2) no
    Ru1 Ru2 C12 C15 . . . . 165.97(16) no
    C10 Ru2 C12 C11 . . . . 35.62(16) no
    C10 Ru2 C12 C13 . . . . -79.05(17) no
    C10 Ru2 C12 C15 . . . . 159.4(3) no
    C11 Ru2 C12 C13 . . . . -114.7(2) no
    C11 Ru2 C12 C15 . . . . 123.8(3) no
    C13 Ru2 C12 C11 . . . . 114.7(2) no
    C13 Ru2 C12 C15 . . . . -121.5(3) no
    C14 Ru2 C12 C11 . . . . 78.52(17) no
    C14 Ru2 C12 C13 . . . . -36.14(16) no
    C14 Ru2 C12 C15 . . . . -157.7(3) no
    C25 Ru2 C12 C11 . . . . -82.3(2) no
    C25 Ru2 C12 C13 . . . . 163.07(19) no
    C25 Ru2 C12 C15 . . . . 41.6(3) no
    C26 Ru2 C12 C11 . . . . -179.50(19) no
    C26 Ru2 C12 C13 . . . . 65.8(2) no
    C26 Ru2 C12 C15 . . . . -55.7(3) no
    Ru1 Ru2 C13 C12 . . . . 144.40(13) no
    Ru1 Ru2 C13 C14 . . . . 24.7(2) no
    C10 Ru2 C13 C12 . . . . 80.59(17) no
    C10 Ru2 C13 C14 . . . . -39.09(17) no
    C11 Ru2 C13 C12 . . . . 38.84(16) no
    C11 Ru2 C13 C14 . . . . -80.84(18) no
    C12 Ru2 C13 C14 . . . . -119.7(2) no
    C14 Ru2 C13 C12 . . . . 119.7(2) no
    C25 Ru2 C13 C12 . . . . -27.3(3) no
    C25 Ru2 C13 C14 . . . . -146.9(3) no
    C26 Ru2 C13 C12 . . . . -122.88(19) no
    C26 Ru2 C13 C14 . . . . 117.4(2) no
    Ru1 Ru2 C14 Si2 . . . . -36.01(14) no
    Ru1 Ru2 C14 C10 . . . . 84.19(18) no
    Ru1 Ru2 C14 C13 . . . . -160.67(16) no
    C10 Ru2 C14 Si2 . . . . -120.2(3) no
    C10 Ru2 C14 C13 . . . . 115.1(3) no
    C11 Ru2 C14 Si2 . . . . -157.3(2) no
    C11 Ru2 C14 C10 . . . . -37.08(19) no
    C11 Ru2 C14 C13 . . . . 78.06(19) no
    C12 Ru2 C14 Si2 . . . . 160.63(18) no
    C12 Ru2 C14 C10 . . . . -79.2(2) no
    C12 Ru2 C14 C13 . . . . 35.97(17) no
    C13 Ru2 C14 Si2 . . . . 124.7(2) no
    C13 Ru2 C14 C10 . . . . -115.1(3) no
    C26 Ru2 C14 Si2 . . . . 53.9(2) no
    C26 Ru2 C14 C10 . . . . 174.1(2) no
    C26 Ru2 C14 C13 . . . . -70.8(2) no
    C10 Si1 C1 Ru1 . . . . 54.0(2) no
    C10 Si1 C1 C2 . . . . -29.0(3) no
    C10 Si1 C1 C5 . . . . 138.2(3) no
    C19 Si1 C1 Ru1 . . . . 172.57(18) no
    C19 Si1 C1 C2 . . . . 89.6(3) no
    C19 Si1 C1 C5 . . . . -103.3(3) no
    C20 Si1 C1 Ru1 . . . . -64.1(2) no
    C20 Si1 C1 C2 . . . . -147.1(2) no
    C20 Si1 C1 C5 . . . . 20.0(3) no
    C1 Si1 C10 Ru2 . . . . -48.10(19) no
    C1 Si1 C10 C11 . . . . -136.7(3) no
    C1 Si1 C10 C14 . . . . 35.8(3) no
    C19 Si1 C10 Ru2 . . . . -167.21(17) no
    C19 Si1 C10 C11 . . . . 104.2(3) no
    C19 Si1 C10 C14 . . . . -83.4(3) no
    C20 Si1 C10 Ru2 . . . . 71.9(2) no
    C20 Si1 C10 C11 . . . . -16.7(4) no
    C20 Si1 C10 C14 . . . . 155.7(3) no
    C14 Si2 C2 Ru1 . . . . -47.3(2) no
    C14 Si2 C2 C1 . . . . 37.6(3) no
    C14 Si2 C2 C3 . . . . -137.5(3) no
    C21 Si2 C2 Ru1 . . . . 70.9(2) no
    C21 Si2 C2 C1 . . . . 155.9(2) no
    C21 Si2 C2 C3 . . . . -19.2(3) no
    C22 Si2 C2 Ru1 . . . . -167.09(18) no
    C22 Si2 C2 C1 . . . . -82.2(3) no
    C22 Si2 C2 C3 . . . . 102.8(3) no
    C2 Si2 C14 Ru2 . . . . 52.36(17) no
    C2 Si2 C14 C10 . . . . -30.9(3) no
    C2 Si2 C14 C13 . . . . 136.4(3) no
    C21 Si2 C14 Ru2 . . . . -67.4(2) no
    C21 Si2 C14 C10 . . . . -150.7(3) no
    C21 Si2 C14 C13 . . . . 16.6(4) no
    C22 Si2 C14 Ru2 . . . . 169.62(17) no
    C22 Si2 C14 C10 . . . . 86.3(3) no
    C22 Si2 C14 C13 . . . . -106.3(3) no
    Ru1 C1 C2 Si2 . . . . -113.5(2) no
    Ru1 C1 C2 C3 . . . . 62.5(2) no
    Si1 C1 C2 Ru1 . . . . 105.9(2) no
    Si1 C1 C2 Si2 . . . . -7.6(4) no
    Si1 C1 C2 C3 . . . . 168.4(2) no
    C5 C1 C2 Ru1 . . . . -63.8(2) no
    C5 C1 C2 Si2 . . . . -177.3(2) no
    C5 C1 C2 C3 . . . . -1.3(3) no
    Ru1 C1 C5 C4 . . . . -62.4(2) no
    Si1 C1 C5 Ru1 . . . . -104.6(2) no
    Si1 C1 C5 C4 . . . . -167.0(2) no
    C2 C1 C5 Ru1 . . . . 64.29(19) no
    C2 C1 C5 C4 . . . . 1.9(3) no
    Ru1 C2 C3 C4 . . . . 61.5(2) no
    Si2 C2 C3 Ru1 . . . . 114.5(2) no
    Si2 C2 C3 C4 . . . . 176.0(2) no
    C1 C2 C3 Ru1 . . . . -61.20(19) no
    C1 C2 C3 C4 . . . . 0.3(3) no
    Ru1 C3 C4 C5 . . . . 62.4(2) no
    Ru1 C3 C4 C6 . . . . -125.3(3) no
    C2 C3 C4 Ru1 . . . . -61.6(2) no
    C2 C3 C4 C5 . . . . 0.9(3) no
    C2 C3 C4 C6 . . . . 173.2(3) no
    Ru1 C4 C5 C1 . . . . 61.3(2) no
    C3 C4 C5 Ru1 . . . . -63.0(2) no
    C3 C4 C5 C1 . . . . -1.7(3) no
    C6 C4 C5 Ru1 . . . . 124.9(3) no
    C6 C4 C5 C1 . . . . -173.9(3) no
    Ru1 C4 C6 C7 . . . . -56.1(3) no
    Ru1 C4 C6 C8 . . . . -175.0(2) no
    Ru1 C4 C6 C9 . . . . 65.3(3) no
    C3 C4 C6 C7 . . . . 38.4(4) no
    C3 C4 C6 C8 . . . . -80.4(3) no
    C3 C4 C6 C9 . . . . 159.9(3) no
    C5 C4 C6 C7 . . . . -150.9(3) no
    C5 C4 C6 C8 . . . . 90.3(4) no
    C5 C4 C6 C9 . . . . -29.4(4) no
    Ru2 C10 C11 C12 . . . . 61.4(2) no
    Si1 C10 C11 Ru2 . . . . 111.8(3) no
    Si1 C10 C11 C12 . . . . 173.3(3) no
    C14 C10 C11 Ru2 . . . . -61.6(2) no
    C14 C10 C11 C12 . . . . -0.2(4) no
    Ru2 C10 C14 Si2 . . . . 106.1(3) no
    Ru2 C10 C14 C13 . . . . -63.6(2) no
    Si1 C10 C14 Ru2 . . . . -111.1(3) no
    Si1 C10 C14 Si2 . . . . -5.0(4) no
    Si1 C10 C14 C13 . . . . -174.7(2) no
    C11 C10 C14 Ru2 . . . . 62.7(2) no
    C11 C10 C14 Si2 . . . . 168.8(2) no
    C11 C10 C14 C13 . . . . -0.9(4) no
    Ru2 C11 C12 C13 . . . . 62.7(2) no
    Ru2 C11 C12 C15 . . . . -124.2(4) no
    C10 C11 C12 Ru2 . . . . -61.6(2) no
    C10 C11 C12 C13 . . . . 1.1(4) no
    C10 C11 C12 C15 . . . . 174.2(3) no
    Ru2 C12 C13 C14 . . . . 61.6(3) no
    C11 C12 C13 Ru2 . . . . -63.3(2) no
    C11 C12 C13 C14 . . . . -1.7(4) no
    C15 C12 C13 Ru2 . . . . 123.5(3) no
    C15 C12 C13 C14 . . . . -174.9(3) no
    Ru2 C12 C15 C16 . . . . 63.2(4) no
    Ru2 C12 C15 C17 . . . . -176.4(2) no
    Ru2 C12 C15 C18 . . . . -57.5(3) no
    C11 C12 C15 C16 . . . . 158.5(4) no
    C11 C12 C15 C17 . . . . -81.0(4) no
    C11 C12 C15 C18 . . . . 37.8(5) no
    C13 C12 C15 C16 . . . . -29.7(5) no
    C13 C12 C15 C17 . . . . 90.7(4) no
    C13 C12 C15 C18 . . . . -150.4(3) no
    Ru2 C13 C14 Si2 . . . . -105.2(3) no
    Ru2 C13 C14 C10 . . . . 64.0(2) no
    C12 C13 C14 Ru2 . . . . -62.3(2) no
    C12 C13 C14 Si2 . . . . -167.5(3) no
    C12 C13 C14 C10 . . . . 1.6(4) no
loop_
    _geom_hbond_atom_site_label_D
    _geom_hbond_atom_site_label_H
    _geom_hbond_atom_site_label_A
    _geom_hbond_site_symmetry_A
    _geom_hbond_distance_DH
    _geom_hbond_distance_HA
    _geom_hbond_distance_DA
    _geom_hbond_angle_DHA
    _geom_hbond_publ_flag
    C20 H20A O2 2_655 0.98 2.60 3.571(5) 171 yes
data_global
_journal_date_recd_electronic     2012-07-11
_journal_date_accepted     2012-07-24
_journal_name_full     'Acta Crystallographica, Section E'
_journal_year     2012
_journal_volume     68
_journal_issue      9
_journal_page_first     m1164
_journal_page_last     m1164
_journal_paper_category     QM
_journal_paper_doi     10.1107/S1600536812033454
_journal_coeditor_code     SU2478
_publ_contact_author_name     'Bolin Zhu'
_publ_contact_author_address
;
College of Chemistry and Tianjin Key Laboratory of Structure and Performance
for Functional Molecules
Tianjin Normal University
Tianjin 300387
People's Republic of China
;
_publ_contact_author_email     bolinzhu@yahoo.com.cn
_publ_contact_author_fax     '0086-22-23766532'
_publ_contact_author_phone     ?
_publ_section_title
;\
[\m-(3,4,5,6,7-\h:1,9,10,11,12)-5,11-Di-<i>tert</i>-butyl-2,2,8,8-tetramethyl-\
2,8-disilatricyclo[7.3.0.0^3,7^]dodecatetraenediyl]\
bis[dicarbonylruthenium(I)]
;
loop_
    _publ_author_name
    _publ_author_footnote
    _publ_author_address
    'Zhu, Bolin' .
;
College of Chemistry and Tianjin Key Laboratory of Structure and Performance
for Functional Molecules, Tianjin Normal University, Tianjin 300387,
People's Republic of China
;
