# Supplementary material for: [μ-(3,4,5,6,7-η:1,9,10,11,12)-5,11-Di-tert-butyl-2,2,8,8-tetra­methyl-2,8-disila­tricyclo­[7.3.0.03,7]dodeca­tetra­enedi­yl]bis­[dicarbonyl­ruthenium(I)]
Source: Acta Crystallogr Sect E Struct Rep Online. 2012 Aug 11;68(Pt 9):m1164. doi: 10.1107/S1600536812033454 (PMC3435588; doi:10.1107/S1600536812033454)
Supplement: Supplementary file 2 [file e-68-m1164-Isup2.hkl]

# 
# h,k,l, Fc-squared, Fo-squared, sigma(Fo-squared) and status flag 
# 
data_I
_shelx_title ' N120420B in P-1' 
_shelx_refln_list_code          4 
_shelx_F_calc_maximum      249.28 
_exptl_crystal_F_000       676.00 
_reflns_d_resolution_high  0.8406 
 
loop_ 
 _symmetry_equiv_pos_as_xyz 
 'x, y, z' 
 '-x, -y, -z' 
 
_cell_length_a    10.6319 
_cell_length_b    10.8862 
_cell_length_c    14.5460 
_cell_angle_alpha  89.518 
_cell_angle_beta   71.581 
_cell_angle_gamma  61.560 
 
_shelx_F_squared_multiplier     1.000 
 
loop_ 
 _refln_index_h 
 _refln_index_k 
 _refln_index_l 
 _refln_F_squared_calc 
 _refln_F_squared_meas 
 _refln_F_squared_sigma 
 _refln_observed_status 
   1   0   0    30207.30    28372.93    501.99 o 
   2   0   0     1742.71     1864.22     41.49 o 
   3   0   0      319.03      372.26     16.36 o 
   4   0   0     6128.06     5864.98    120.97 o 
   5   0   0    10747.89    10648.43    358.23 o 
   6   0   0     2064.89     2040.21     57.58 o 
   7   0   0     1222.96     1178.69     44.07 o 
   8   0   0      524.05      464.59     29.80 o 
   9   0   0      200.77      209.80     25.71 o 
  10   0   0      680.04      670.30     42.08 o 
  -9   1   0     1706.00     1652.08     65.45 o 
  -8   1   0       23.35       15.19      9.93 o 
  -7   1   0     1410.07     1493.71     56.10 o 
  -6   1   0      629.89      631.55    115.71 o 
  -5   1   0     1289.45     1258.91     51.43 o 
  -4   1   0     2196.98     2176.72     54.01 o 
  -3   1   0     1292.10     1436.58     38.01 o 
  -2   1   0     8067.81     7863.02    126.48 o 
   0   1   0     1727.49     1702.92     35.06 o 
   1   1   0      988.90     1012.76     21.04 o 
   2   1   0      380.22      421.93     13.44 o 
   3   1   0     7958.94     8141.20    153.11 o 
   4   1   0    11453.53    10820.65    204.54 o 
   5   1   0     5198.27     5197.60    111.03 o 
   6   1   0       63.13       43.25      9.93 o 
   7   1   0      313.50      324.92     22.79 o 
   8   1   0     1470.45     1371.10    114.54 o 
   9   1   0     3556.60     3430.39     97.59 o 
  10   1   0      754.55      773.15     43.83 o 
  -9   2   0        5.53       12.86     11.10 o 
  -8   2   0      300.69      299.21     32.14 o 
  -7   2   0        5.39        8.18      9.35 o 
  -5   2   0     5113.65     5057.35    119.22 o 
  -4   2   0     3402.54     3530.94     80.92 o 
  -3   2   0     1352.25     1314.10     34.37 o 
  -2   2   0      268.76      259.01     18.21 o 
  -1   2   0    24915.40    25627.44    684.91 o 
   0   2   0     4317.77     4348.48     85.91 o 
   1   2   0     3630.12     3539.68     69.54 o 
   2   2   0       37.88       31.94      4.23 o 
   3   2   0     4936.50     5397.28    154.57 o 
   4   2   0        7.47        2.92      5.26 o 
   5   2   0       32.81       59.02      9.35 o 
   6   2   0        5.77        5.26      5.84 o 
   7   2   0      891.56      840.94     35.06 o 
   8   2   0     5824.41     5759.21    133.83 o 
   9   2   0     3569.68     3574.74     98.76 o 
  10   2   0      111.38      129.74     22.21 o 
  11   2   0       49.33       34.48     18.70 o 
  -8   3   0      147.12      147.85     25.71 o 
  -7   3   0     3064.14     2976.32     92.92 o 
  -4   3   0      255.57      305.59     52.60 o 
  -3   3   0     1043.45     1118.02     34.15 o 
  -2   3   0    13614.45    12987.69    194.92 o 
  -1   3   0    29998.39    29520.98    443.42 o 
   0   3   0     4091.48     4030.60     74.46 o 
   1   3   0     1603.39     1725.15     36.90 o 
   2   3   0       16.54       15.41      7.60 o 
   3   3   0     6429.66     6566.45    107.31 o 
   4   3   0    18202.50    18151.07    276.68 o 
   5   3   0     3480.73     3518.82     69.88 o 
   6   3   0     1626.65     1732.37     45.32 o 
   7   3   0     4574.02     4626.07    109.87 o 
   8   3   0       13.48       35.06     12.27 o 
   9   3   0     2048.38     2166.89     97.59 o 
  10   3   0      544.47      642.71     36.27 o 
  11   3   0      327.15      298.04     63.11 o 
  -7   4   0     1798.26     1947.79     75.39 o 
  -6   4   0       66.79      107.53     19.87 o 
  -5   4   0      565.40      615.37     36.23 o 
  -4   4   0      258.11      266.48     22.78 o 
  -3   4   0     8471.26     8053.54    282.85 o 
  -2   4   0     5660.06     5115.13    192.27 o 
  -1   4   0      368.65      398.88     19.82 o 
   0   4   0     5059.24     5214.47     96.40 o 
   1   4   0       92.13      114.73     10.68 o 
   2   4   0    14410.02    13994.81    218.05 o 
   3   4   0    11733.08    10863.67    172.90 o 
   4   4   0     3336.20     3369.82     64.31 o 
   5   4   0      705.72      671.01     23.42 o 
   6   4   0     1184.70     1324.73     92.33 o 
   7   4   0     6812.55     6879.36    128.41 o 
   8   4   0     8507.21     8585.13    157.93 o 
   9   4   0     2644.98     2739.73     73.02 o 
  10   4   0      198.89      140.84     43.83 o 
  11   4   0      227.32      211.55     54.93 o 
  -7   5   0     3173.31     3344.49    109.87 o 
  -6   5   0     2832.86     2934.24     96.43 o 
  -5   5   0        7.44       -9.64      6.43 o 
  -4   5   0      990.87     1005.16     46.75 o 
  -3   5   0       23.18       16.25     12.56 o 
  -2   5   0     2932.71     2970.07    108.99 o 
  -1   5   0     3317.11     3245.17     74.01 o 
   0   5   0      149.42      163.59     15.13 o 
   1   5   0     5249.89     5212.84    113.37 o 
   2   5   0     1404.42     1326.50     35.46 o 
   3   5   0     4091.45     4397.69     92.63 o 
   4   5   0      856.42      944.43     27.85 o 
   5   5   0     2570.09     2603.57     56.35 o 
   6   5   0    17032.13    17908.42    283.01 o 
   7   5   0     5408.95     5550.38    190.51 o 
   8   5   0      908.34      950.85     35.75 o 
   9   5   0      714.10      755.03     35.81 o 
  10   5   0     1138.21     1172.88    102.85 o 
  11   5   0     3124.37     3491.76    197.53 o 
  -6   6   0      586.05      562.19     46.75 o 
  -5   6   0      282.43      353.56     36.82 o 
  -4   6   0      908.68      877.76     46.17 o 
  -3   6   0     1336.20     1435.27     57.27 o 
  -2   6   0     4889.03     4932.31    191.39 o 
  -1   6   0      648.22      585.05     28.91 o 
   0   6   0      208.28      192.53     40.91 o 
   1   6   0       27.09       35.08      8.21 o 
   2   6   0     3081.00     3092.14     89.41 o 
   3   6   0     5240.12     5023.60     95.76 o 
   4   6   0      355.51      305.38     16.55 o 
   5   6   0     2292.38     2143.32     50.81 o 
   6   6   0     3375.47     3471.43     73.18 o 
   7   6   0        9.39       15.57      7.01 o 
   8   6   0     2087.32     2206.09    135.58 o 
   9   6   0      136.73      195.19     49.09 o 
  10   6   0     1479.99     1437.03    117.46 o 
  11   6   0     2242.09     2316.54    158.96 o 
  -5   7   0     1056.85      963.08     54.35 o 
  -4   7   0     5645.02     6098.15    160.12 o 
  -3   7   0     2138.08     2403.03     82.40 o 
  -2   7   0       34.64       42.66     12.27 o 
  -1   7   0      508.41      492.42     28.60 o 
   0   7   0      617.69      627.79     58.44 o 
   1   7   0     6547.11     6518.53    296.87 o 
   2   7   0     4982.35     4740.78    201.32 o 
   3   7   0     1248.03     1272.56     60.78 o 
   4   7   0      105.68       71.73     10.40 o 
   5   7   0     1870.56     1764.48     55.52 o 
   6   7   0     8313.10     8234.03    199.57 o 
   7   7   0    18457.77    18632.24    585.56 o 
   8   7   0     4934.38     4969.10    230.25 o 
   9   7   0      280.10      224.41     54.93 o 
  10   7   0       50.22       80.65     36.23 o 
  11   7   0     1293.73     1155.35    134.41 o 
  -4   8   0       34.61       56.69     18.12 o 
  -3   8   0     2237.89     2155.25     80.06 o 
  -2   8   0      664.38      625.30     39.15 o 
  -1   8   0     1066.90     1044.90     47.34 o 
   0   8   0     3965.21     3977.24    126.52 o 
   1   8   0     3113.38     2946.93     74.88 o 
   2   8   0     1369.19     1417.22     45.79 o 
   3   8   0      149.89      184.40     19.58 o 
   4   8   0     3843.57     3711.85     81.42 o 
   5   8   0     9884.82     9539.22    244.28 o 
   6   8   0     3249.50     3248.06    176.49 o 
   7   8   0      121.94      135.00     43.83 o 
   8   8   0        6.31        7.60     17.53 o 
   9   8   0     1909.44     1735.07    134.41 o 
  10   8   0     4087.22     4409.25    236.68 o 
  11   8   0     1184.77     1230.73    120.97 o 
  -3   9   0       33.33       57.27     17.53 o 
  -2   9   0      536.00      532.38     44.41 o 
  -1   9   0      718.48      661.53     39.74 o 
   0   9   0        7.93       12.86      9.93 o 
   1   9   0      716.13      769.71     37.70 o 
   2   9   0      582.89      556.29     44.71 o 
   3   9   0       58.00      104.48     14.91 o 
   4   9   0     1612.17     1582.20     48.86 o 
   5   9   0      684.82      731.08    101.10 o 
   6   9   0     1397.78     1151.84    106.36 o 
   7   9   0     1064.17     1126.71    106.36 o 
   8   9   0     2020.74     1956.55    146.68 o 
   9   9   0     1628.37     1598.32    135.00 o 
  10   9   0      912.03      855.55    119.80 o 
  11   9   0       56.80       66.62     42.66 o 
  -1  10   0      989.11      915.75     50.26 o 
   0  10   0     4088.33     4198.29    117.46 o 
   1  10   0     1208.44     1234.24     53.18 o 
   2  10   0      325.28      319.07     28.41 o 
   3  10   0        1.25       -9.46      6.31 o 
   4  10   0     1042.43      943.80    129.15 o 
   5  10   0     5423.96     5247.86    269.41 o 
   6  10   0     2751.48     2497.70    173.57 o 
   7  10   0       94.60      171.81     56.10 o 
   8  10   0        2.39        8.77     25.71 o 
   9  10   0        0.98        1.17     26.88 o 
  10  10   0      468.35      410.24     86.49 o 
  11  10   0      885.69      872.50    130.90 o 
   0  11   0     2358.85     2342.84     83.57 o 
   1  11   0       66.64       42.66     15.19 o 
   2  11   0       39.19       40.91     14.61 o 
   3  11   0     1648.30     1930.84    174.15 o 
   4  11   0     8518.68     8286.71    389.21 o 
   5  11   0     2258.66     2398.35    186.42 o 
   6  11   0      115.60      201.62     63.70 o 
   7  11   0      131.68       62.53     42.08 o 
   8  11   0      460.02      597.84    109.28 o 
   9  11   0     3802.65     3962.78    244.28 o 
  10  11   0     1027.05     1113.27    150.19 o 
   3  12   0     1369.08     1337.09    182.92 o 
   4  12   0       54.54       92.92     58.44 o 
   5  12   0      249.35      351.81     92.33 o 
   6  12   0       18.72        6.43     32.73 o 
   7  12   0     2486.47     2471.40    196.94 o 
   8  12   0     1763.32     1622.28    158.37 o 
   9  12   0      319.37      306.81     81.82 o 
  -9 -12   1     1277.78     1075.87    149.02 o 
  -8 -12   1       51.61       56.69     46.17 o 
  -7 -12   1     1198.30      912.24    135.00 o 
  -6 -12   1       92.03      140.84     60.19 o 
  -5 -12   1     1023.69     1218.46    162.46 o 
  -4 -12   1     1142.10      872.50    138.50 o 
 -10 -11   1      295.12      316.16     79.48 o 
  -9 -11   1      752.53      781.34    120.97 o 
  -8 -11   1     1775.86     1612.34    144.93 o 
  -7 -11   1      798.14      690.75    108.70 o 
  -6 -11   1       23.89       32.73     35.65 o 
  -5 -11   1     1105.66      899.97    128.57 o 
  -4 -11   1      322.40      351.81     87.66 o 
  -3 -11   1      575.79      509.68     74.22 o 
  -2 -11   1      204.33      213.89     25.71 o 
  -1 -11   1      582.45      593.16     39.15 o 
   0 -11   1     1795.18     1763.70     71.30 o 
 -10 -10   1     2778.25     2666.59    191.10 o 
  -9 -10   1     3531.94     3542.01    217.98 o 
  -8 -10   1     2310.27     2093.88    157.79 o 
  -7 -10   1       28.79       25.71     26.88 o 
  -6 -10   1      635.13      623.55     98.76 o 
  -5 -10   1      714.95      743.93    107.53 o 
  -4 -10   1     8435.91     8185.53    221.49 o 
  -3 -10   1     2545.78     2658.55     73.46 o 
  -2 -10   1      125.21      102.73     17.33 o 
  -1 -10   1      719.98      787.18     42.08 o 
   0 -10   1      411.16      435.96     37.99 o 
   1 -10   1     3983.07     4067.97    119.22 o 
   2 -10   1     2177.35     2231.80     85.32 o 
 -11  -9   1     1666.97     1711.11    149.02 o 
 -10  -9   1     2447.29     2300.18    169.47 o 
  -9  -9   1       75.38       92.92     39.74 o 
  -8  -9   1      565.57      477.45     82.40 o 
  -7  -9   1       28.46       41.49     28.64 o 
  -6  -9   1     5778.61     6374.57    280.51 o 
  -5  -9   1     6324.44     6113.64    240.19 o 
  -4  -9   1     1156.50     1079.11     39.90 o 
  -3  -9   1       15.25        2.53      6.74 o 
  -2  -9   1      330.38      326.77     26.01 o 
  -1  -9   1     3452.39     3379.61     85.92 o 
   0  -9   1     6181.75     6542.29    158.37 o 
   1  -9   1     2445.29     2469.07     82.98 o 
   2  -9   1       41.36       37.40     15.78 o 
   3  -9   1      158.44      146.68     25.13 o 
 -11  -8   1      271.05      272.91     68.37 o 
 -10  -8   1     2127.18     2233.55    160.12 o 
  -9  -8   1     5618.35     5379.93    258.30 o 
  -8  -8   1       57.80       22.79     21.62 o 
  -7  -8   1     4191.38     4072.64    205.71 o 
  -6  -8   1     1834.28     1824.04     86.78 o 
  -5  -8   1        1.12       10.75      6.54 o 
  -4  -8   1      239.18      227.00     41.78 o 
  -3  -8   1     1833.01     1761.58     59.32 o 
  -2  -8   1     5357.49     5224.80    159.25 o 
  -1  -8   1     1120.82     1137.03     42.60 o 
   0  -8   1      784.56      762.31    102.85 o 
   1  -8   1       84.39       67.79     14.61 o 
   2  -8   1      141.80      142.01     22.21 o 
   3  -8   1      926.25      941.46     50.26 o 
   4  -8   1     1892.04     2029.60     80.65 o 
 -11  -7   1     2211.57     2327.64    165.38 o 
 -10  -7   1     2450.90     2585.94    168.31 o 
  -9  -7   1      454.75      455.24     75.97 o 
  -8  -7   1        9.74       10.52     20.45 o 
  -7  -7   1      440.19      433.00     31.85 o 
  -6  -7   1     1243.95     1232.55     39.86 o 
  -5  -7   1     3582.05     3550.66     77.83 o 
  -4  -7   1     2667.78     2596.24     62.15 o 
  -3  -7   1      910.36      972.57     33.61 o 
  -2  -7   1      141.77      147.15     15.59 o 
  -1  -7   1     1975.17     1920.97     54.65 o 
   0  -7   1     3321.46     3231.52     78.56 o 
   1  -7   1     1198.44     1220.71     44.96 o 
   2  -7   1      339.55      294.53     28.64 o 
   3  -7   1     2299.85     2332.32     79.48 o 
   4  -7   1       26.70       33.89     15.19 o 
   5  -7   1      248.84      273.50     33.89 o 
 -11  -6   1     1803.87     1968.24    147.85 o 
 -10  -6   1       52.62       56.10     29.22 o 
  -9  -6   1       31.09        9.93     19.87 o 
  -8  -6   1      416.77      456.68     42.08 o 
  -7  -6   1    12908.91    12832.94    336.90 o 
  -6  -6   1    23273.38    23335.09    367.15 o 
  -5  -6   1     3832.40     3826.32     79.70 o 
  -4  -6   1       50.16       38.86      8.47 o 
  -3  -6   1     1177.52     1138.19     54.35 o 
  -2  -6   1    11167.86    10586.18    179.27 o 
  -1  -6   1    14834.58    14566.39    240.21 o 
   0  -6   1     2991.12     2955.63     70.35 o 
   1  -6   1     1663.65     1659.52     50.23 o 
   2  -6   1        0.17       -3.21      6.65 o 
   3  -6   1     1494.32     1523.52     58.44 o 
   4  -6   1     3163.27     3250.40     99.35 o 
   5  -6   1     1600.20     1647.99     68.96 o 
   6  -6   1      287.11      232.59     31.56 o 
 -11  -5   1     2377.95     2327.06    157.79 o 
 -10  -5   1     1297.86     1292.10    109.28 o 
  -9  -5   1      374.56      391.51     30.68 o 
  -8  -5   1     3602.70     3939.23    142.59 o 
  -7  -5   1     2522.75     2647.01     65.14 o 
  -6  -5   1      456.37      482.11     41.49 o 
  -5  -5   1     2047.13     2016.97     61.07 o 
  -4  -5   1     8097.30     8441.46    144.16 o 
  -3  -5   1    10745.00    10058.91    328.43 o 
  -2  -5   1    10463.11     9692.09    161.57 o 
  -1  -5   1        2.69        6.43      4.68 o 
   0  -5   1     2149.77     2200.82     54.45 o 
   1  -5   1      604.05      647.24     27.69 o 
   2  -5   1    12380.54    12715.32    248.95 o 
   3  -5   1     2284.45     2179.79     68.96 o 
   4  -5   1       36.83       35.65     11.69 o 
   5  -5   1       20.76        5.84      9.35 o 
   6  -5   1      226.34      142.01     23.96 o 
   7  -5   1     3516.06     3767.59    117.46 o 
 -11  -4   1     1124.99     1243.59    110.45 o 
 -10  -4   1        7.69        5.98     10.24 o 
  -9  -4   1      116.26      108.52     18.41 o 
  -8  -4   1      956.18      982.93     41.49 o 
  -7  -4   1     9894.07    10107.69    178.00 o 
  -6  -4   1     4887.88     5245.43    115.13 o 
  -5  -4   1       26.58       12.62      5.56 o 
  -4  -4   1     1101.30     1138.91     31.88 o 
  -3  -4   1     3979.60     4016.56    100.81 o 
  -2  -4   1     5579.08     5572.94     97.68 o 
  -1  -4   1      319.12      311.10     15.19 o 
   0  -4   1      485.64      508.15     24.25 o 
   1  -4   1     2354.67     2249.75     53.44 o 
   2  -4   1     6283.72     6301.31    118.08 o 
   3  -4   1     3005.74     3164.26     85.21 o 
   4  -4   1        0.55       -1.75      6.43 o 
   5  -4   1      673.04      712.38     38.57 o 
   6  -4   1     2437.53     2508.22     83.57 o 
   7  -4   1     5864.54     5798.36    151.36 o 
   8  -4   1     1036.09     1098.08     57.27 o 
 -11  -3   1       57.04       48.70     16.20 o 
 -10  -3   1      279.47      244.86     30.39 o 
  -9  -3   1     2710.65     2809.77     89.41 o 
  -8  -3   1    10636.90    11417.90    240.77 o 
  -7  -3   1     4299.52     4222.83    105.78 o 
  -6  -3   1       93.06       82.40     13.44 o 
  -5  -3   1      997.23     1161.78     39.15 o 
  -4  -3   1     5180.57     5497.40    114.54 o 
  -3  -3   1    27484.88    27119.45    403.71 o 
  -2  -3   1    31305.72    30508.08    527.12 o 
  -1  -3   1      552.40      569.14     18.53 o 
   0  -3   1        4.12       13.75      9.06 o 
   1  -3   1     1262.09     1544.83     42.37 o 
   2  -3   1     1044.32      916.44     28.37 o 
   3  -3   1     1724.08     1566.18     40.33 o 
   4  -3   1      192.79      178.33     19.14 o 
   5  -3   1      965.15     1018.60     43.83 o 
   6  -3   1      414.40      403.82     33.89 o 
   7  -3   1       17.03       50.84     15.19 o 
   8  -3   1      940.70      959.58     50.26 o 
 -10  -2   1     1014.89      948.47     52.01 o 
  -9  -2   1     4574.84     4557.69    119.80 o 
  -8  -2   1       65.27       88.24     15.78 o 
  -7  -2   1     1361.17     1393.20     49.67 o 
  -6  -2   1     1368.02     1387.94     46.17 o 
  -5  -2   1     1666.11     1561.50     47.92 o 
  -4  -2   1    11647.82    11528.93    220.90 o 
  -3  -2   1    21285.18    22228.02    402.06 o 
  -2  -2   1      145.02      145.51      9.93 o 
  -1  -2   1     1116.47     1130.94     24.50 o 
   0  -2   1     2848.32     2763.60     59.61 o 
   1  -2   1    23670.09    22147.38    799.45 o 
   2  -2   1    12164.29    11994.27    190.54 o 
   3  -2   1      297.31      263.07     31.52 o 
   4  -2   1      233.20      237.08     30.68 o 
   5  -2   1     1630.41     1586.05    113.08 o 
   6  -2   1     9977.11     9774.58    207.46 o 
   7  -2   1     4573.19     4401.66    115.13 o 
   8  -2   1      274.85      268.82     29.22 o 
   9  -2   1      146.70      106.94     21.04 o 
 -10  -1   1      522.04      555.17     45.00 o 
  -9  -1   1     1674.62     1611.18     62.53 o 
  -8  -1   1     5135.89     5252.54    129.15 o 
  -7  -1   1      618.02      659.20     32.73 o 
  -6  -1   1        0.68       10.52      7.01 o 
  -5  -1   1     2633.80     2511.14     64.87 o 
  -4  -1   1     2048.14     2039.54     52.60 o 
  -3  -1   1    15482.97    16102.40    295.12 o 
  -2  -1   1     1896.39     1974.67     45.00 o 
  -1  -1   1     3202.74     3342.15     66.62 o 
   0  -1   1    26527.00    25941.85    459.33 o 
   1  -1   1    17024.99    18733.93    335.44 o 
   2  -1   1       42.97       42.21     12.86 o 
   3  -1   1      248.98      237.81     20.45 o 
   4  -1   1    17999.99    17346.04    491.18 o 
   5  -1   1    13068.05    12787.87    225.06 o 
   6  -1   1     5747.07     5646.35    118.61 o 
   7  -1   1      221.82      209.80     22.79 o 
   8  -1   1       56.08       56.69     14.03 o 
   9  -1   1      546.95      590.24     37.40 o 
  10  -1   1     2158.33     2161.67     79.48 o 
 -10   0   1     2675.28     2748.99     93.50 o 
  -9   0   1     1644.29     1651.50     64.87 o 
  -8   0   1     1650.35     1631.04     60.78 o 
  -7   0   1      251.77      234.34     24.54 o 
  -6   0   1       73.41       61.60     12.07 o 
  -5   0   1     4239.57     4091.93     96.43 o 
  -4   0   1     8069.61     7691.80    156.03 o 
  -3   0   1     1813.93     1759.03     46.17 o 
  -2   0   1     1641.26     1670.20     40.32 o 
  -1   0   1      847.72      931.52     23.38 o 
   0   0   1      260.18      225.58      8.18 o 
   1   0   1     5706.53     6622.36    119.80 o 
   2   0   1      246.44      261.22     10.52 o 
   3   0   1      268.47      233.35     71.88 o 
   4   0   1     3065.87     2908.12     74.51 o 
   5   0   1      580.77      589.01     24.81 o 
   6   0   1      324.27      292.86     19.34 o 
   7   0   1      353.24      303.07     74.80 o 
   8   0   1      287.84      279.92     27.47 o 
   9   0   1      874.62      801.79     40.91 o 
  10   0   1      932.59     1022.69     51.43 o 
  -9   1   1      230.01      188.76     26.88 o 
  -8   1   1       43.75       56.10     15.78 o 
  -7   1   1      300.42      282.26     27.47 o 
  -6   1   1     3086.81     3299.49     90.00 o 
  -5   1   1     5663.81     5519.60    126.23 o 
  -4   1   1     3455.15     3120.26    368.17 o 
  -3   1   1      510.58      542.44     21.31 o 
  -2   1   1        7.05        9.14      6.72 o 
  -1   1   1    13734.86    14565.34    221.97 o 
   0   1   1    62140.76    58439.43   1026.20 o 
   2   1   1     1392.41     1570.85     32.14 o 
   3   1   1      530.56      637.57     18.70 o 
   4   1   1     2347.60     2595.88     58.44 o 
   5   1   1    14375.36    14690.50    275.25 o 
   6   1   1     5074.16     5051.50    112.20 o 
   7   1   1      123.41      113.99     14.95 o 
   8   1   1      257.40      265.80     30.68 o 
   9   1   1      342.30      315.57     29.22 o 
  10   1   1      905.99      906.98     45.58 o 
  11   1   1      818.51      876.59     48.50 o 
  -9   2   1     2920.64     2931.91     99.35 o 
  -8   2   1      363.30      340.70     33.89 o 
  -7   2   1      471.47      489.14     33.31 o 
  -6   2   1     2948.97     2973.40     87.07 o 
  -5   2   1      119.57      154.28     18.70 o 
  -4   2   1     3405.66     3368.45     84.74 o 
  -3   2   1      202.84      189.37     15.73 o 
  -2   2   1    17876.50    17551.65    274.37 o 
  -1   2   1    11206.86    11173.60    178.64 o 
   0   2   1     2178.50     2053.99     44.12 o 
   1   2   1       36.63       27.28      4.09 o 
   2   2   1        4.41       -4.37      5.84 o 
   3   2   1    39268.72    40480.08    585.81 o 
   4   2   1    19021.22    19216.29    288.99 o 
   5   2   1     2542.38     2343.88     49.32 o 
   6   2   1      188.65      181.75     16.36 o 
   7   2   1      144.89      173.57     17.53 o 
   8   2   1      409.44      410.24     25.71 o 
   9   2   1     4790.76     4842.32    336.64 o 
  10   2   1     1809.28     1757.27     64.87 o 
  -8   3   1      470.22      459.33     42.08 o 
  -7   3   1      196.02      191.10     26.88 o 
  -6   3   1     1846.02     1725.72     64.28 o 
  -5   3   1     1830.63     1855.45     63.11 o 
  -4   3   1        0.27       19.13      9.93 o 
  -3   3   1     6613.93     6493.45    122.16 o 
  -2   3   1      148.15      120.73     12.78 o 
  -1   3   1     1504.20     1435.16     37.28 o 
   0   3   1    14929.72    15078.84    251.29 o 
   1   3   1       58.75       39.17      6.08 o 
   2   3   1    14367.62    14883.80    224.78 o 
   3   3   1     5360.08     5357.45     87.69 o 
   4   3   1     4933.09     5288.13    107.53 o 
   5   3   1      490.95      451.49     17.44 o 
   6   3   1      188.61      209.84     15.78 o 
   7   3   1     2064.38     2070.90     50.90 o 
   8   3   1     5065.12     5250.96    144.35 o 
   9   3   1     1460.08     1502.17     76.85 o 
  10   3   1     1553.45     1569.32     54.48 o 
  -7   4   1     3359.16     3567.73    112.20 o 
  -6   4   1     1929.39     2037.78     74.22 o 
  -5   4   1       47.39       40.32     14.03 o 
  -4   4   1      121.70      112.03     38.57 o 
  -3   4   1     1692.93     1750.21     51.37 o 
  -2   4   1    13397.27    13465.99    915.45 o 
  -1   4   1    14732.75    14340.06    234.44 o 
   0   4   1      811.70      697.97     24.49 o 
   1   4   1      190.32      200.49     11.68 o 
   2   4   1     3015.98     3228.06     60.84 o 
   3   4   1     3801.03     3919.49     69.72 o 
   4   4   1     6881.14     6782.62    186.42 o 
   5   4   1    10067.71    10617.61    170.85 o 
   6   4   1        0.97        1.17      3.66 o 
   7   4   1      947.48     1021.30     33.18 o 
   8   4   1       27.16       58.46     11.20 o 
   9   4   1      612.23      696.07     59.61 o 
  10   4   1       29.43        9.35     21.62 o 
  11   4   1      860.81      925.68    111.03 o 
  -7   5   1     1667.81     1919.74     81.23 o 
  -6   5   1      278.47      311.48     34.48 o 
  -5   5   1       37.08       42.66     14.03 o 
  -3   5   1     3974.54     3985.67     92.74 o 
  -2   5   1    11522.36    11929.73    209.37 o 
  -1   5   1     1208.08     1140.79     82.11 o 
   0   5   1     1134.57     1173.85     36.64 o 
   1   5   1       85.39       65.20     19.29 o 
   2   5   1     7573.49     7409.75    154.28 o 
   3   5   1     7970.01     7614.09    189.05 o 
   4   5   1     3780.47     3790.10     71.39 o 
   5   5   1       91.03       81.15     15.78 o 
   6   5   1      108.58      102.78     10.88 o 
   7   5   1     1663.37     1770.71     45.66 o 
   8   5   1     3439.94     3364.94    142.01 o 
   9   5   1     2296.23     2344.01    141.42 o 
  10   5   1       45.96       40.91     26.30 o 
  11   5   1      727.29      614.20     91.17 o 
  12   5   1      290.25      368.17     74.80 o 
  -6   6   1      851.20      856.14     51.43 o 
  -5   6   1      365.04      369.92     36.82 o 
  -4   6   1     4759.89     4898.98    132.66 o 
  -3   6   1      424.33      406.77     31.36 o 
  -2   6   1      391.90      457.51     28.07 o 
  -1   6   1     1993.20     2027.07     57.67 o 
   0   6   1     1058.36     1106.97     37.76 o 
   1   6   1     5082.69     5088.70    101.19 o 
   2   6   1     2472.76     2322.37     54.68 o 
   3   6   1      722.41      793.66     26.19 o 
   4   6   1     2591.21     2633.13    101.39 o 
   5   6   1      539.30      561.71     21.15 o 
   6   6   1    12657.18    12606.36    206.73 o 
   7   6   1     9413.29     9382.71    161.64 o 
   8   6   1      394.60      359.99     63.70 o 
   9   6   1      164.04      112.79     39.15 o 
  10   6   1      951.79     1003.40     97.01 o 
  11   6   1     4693.41     5371.75    259.47 o 
  12   6   1     3673.86     4271.92    233.76 o 
  -5   7   1        0.26       15.78     13.44 o 
  -4   7   1     1189.69     1313.72     61.36 o 
  -3   7   1     6708.81     7073.51    173.57 o 
  -2   7   1     2376.85     2534.74    158.96 o 
  -1   7   1        5.05        4.06      7.34 o 
   0   7   1        9.35       14.66     10.52 o 
   1   7   1      659.40      708.05     41.20 o 
   2   7   1     3198.87     3228.84    156.03 o 
   3   7   1      824.76      807.94     29.58 o 
   4   7   1     1006.73     1057.99     37.69 o 
   5   7   1     4648.67     4541.54    165.38 o 
   6   7   1      782.31      678.48     84.74 o 
   7   7   1      403.69      437.13     71.30 o 
   8   7   1       32.97       52.60     28.64 o 
   9   7   1      507.84      666.79     93.50 o 
  10   7   1      739.81      892.37    111.62 o 
  11   7   1     1482.01     1570.27    132.66 o 
  12   7   1      554.40      543.49     94.67 o 
  -4   8   1     4311.11     4463.60    133.24 o 
  -3   8   1     2056.39     2257.52     84.15 o 
  -2   8   1        1.49        6.43     10.52 o 
  -1   8   1       40.44       25.87     13.73 o 
   0   8   1      711.59      707.60     34.81 o 
   1   8   1     2521.13     2518.21     67.82 o 
   2   8   1     3818.18     3800.88     86.05 o 
   3   8   1       94.35      115.77     17.24 o 
   4   8   1        3.51        4.00     19.58 o 
   5   8   1      601.21      685.96     71.88 o 
   6   8   1     1233.75     1219.05    104.02 o 
   7   8   1     2445.45     2519.91    157.20 o 
   8   8   1     1185.58     1117.36    104.02 o 
   9   8   1      710.24      706.53    100.52 o 
  10   8   1      426.16      351.81     75.97 o 
  11   8   1      344.40      448.23     87.07 o 
  12   8   1      699.19      898.80    128.57 o 
  -3   9   1      144.72      143.18     26.30 o 
  -2   9   1      485.30      424.27     40.32 o 
  -1   9   1      189.52      163.05     23.38 o 
   0   9   1     2177.31     2151.68     66.77 o 
   1   9   1     1545.64     1597.76     53.88 o 
   2   9   1       10.78       19.58      8.52 o 
   3   9   1        2.75       -3.43     16.07 o 
   4   9   1     2820.50     2729.69     75.09 o 
   5   9   1     8504.86     8190.29    345.96 o 
   6   9   1     6309.58     5923.42    277.59 o 
   7   9   1      551.82      549.91     88.83 o 
   8   9   1        1.04      -12.27     18.70 o 
   9   9   1      296.53      269.41     67.79 o 
  10   9   1     4581.58     4599.18    254.21 o 
  11   9   1     4738.99     4759.31    266.48 o 
  -1  10   1      862.86      849.71     48.50 o 
   0  10   1       62.84       52.60     15.78 o 
   1  10   1     2104.30     2167.10    148.44 o 
   2  10   1       28.62       12.77     12.27 o 
   3  10   1     1314.30     1361.44     85.03 o 
   4  10   1     6645.49     6419.57    321.42 o 
   5  10   1     2334.95     2534.52    183.50 o 
   6  10   1      209.00      164.80     59.61 o 
   7  10   1      363.48      393.88     81.82 o 
   8  10   1     2469.73     2269.79    169.47 o 
   9  10   1     3676.11     3441.50    216.23 o 
  10  10   1     2152.26     2274.46    177.07 o 
  11  10   1        7.51       -8.18     25.71 o 
   0  11   1     1409.50     1479.10     65.45 o 
   1  11   1      842.48      881.85     46.75 o 
   2  11   1       84.73       26.88     47.92 o 
   3  11   1        6.15       85.32     55.52 o 
   4  11   1      650.92      615.37    116.88 o 
   5  11   1     2565.41     2444.52    192.85 o 
   6  11   1     1092.65      994.64    139.67 o 
   7  11   1       18.68        4.68     30.39 o 
   8  11   1      288.05      267.07     76.56 o 
   9  11   1      129.04       73.63     49.09 o 
  10  11   1      584.01      443.56     94.09 o 
   3  12   1     1184.31     1210.28    176.49 o 
   4  12   1     2565.20     2849.51    229.67 o 
   5  12   1     1790.34     1622.86    193.43 o 
   6  12   1      449.37      446.48    100.52 o 
   7  12   1        2.96        1.75     33.89 o 
   8  12   1      447.13      286.94     79.48 o 
   9  12   1     2062.76     2122.52    186.42 o 
  -8 -12   2     3793.43     3858.76    244.86 o 
  -7 -12   2     2864.93     2771.78    202.78 o 
  -6 -12   2      868.84      843.28    130.90 o 
  -5 -12   2       60.82       66.04     44.41 o 
  -4 -12   2      116.18      202.78     74.80 o 
  -2 -12   2     2969.98     2831.97     92.33 o 
  -9 -11   2     2850.08     2793.99    198.11 o 
  -8 -11   2      325.32      362.32     82.98 o 
  -7 -11   2      333.84      328.43     77.14 o 
  -6 -11   2      160.92      224.99     64.28 o 
  -5 -11   2     1905.26     1914.48    156.03 o 
  -4 -11   2     4184.25     4093.68    241.35 o 
  -3 -11   2      268.36      289.16     39.74 o 
  -2 -11   2      101.37      130.32     21.62 o 
  -1 -11   2      219.52      223.82     28.05 o 
   0 -11   2      403.33      403.82     38.57 o 
 -10 -10   2       55.94       56.69     40.32 o 
  -9 -10   2     2099.12     2293.75    170.06 o 
  -8 -10   2     1127.92     1176.39    116.88 o 
  -7 -10   2      111.75      141.42     48.50 o 
  -6 -10   2      875.66      655.11     98.18 o 
  -5 -10   2      937.67      871.40     38.94 o 
  -4 -10   2       54.29       32.59     27.76 o 
  -3 -10   2     1214.01     1237.64    154.28 o 
  -2 -10   2      177.19      147.35     28.05 o 
  -1 -10   2      580.77      552.25     35.65 o 
   0 -10   2     3189.34     3205.40     99.35 o 
   1 -10   2     1975.19     1854.87     74.22 o 
   2 -10   2       40.37       47.92     18.12 o 
 -11  -9   2     1148.02     1188.66    145.51 o 
 -10  -9   2     5255.38     5480.45    278.17 o 
  -9  -9   2     6163.21     5928.68    284.02 o 
  -8  -9   2     2465.61     2396.60    161.29 o 
  -7  -9   2      216.72      196.36     51.43 o 
  -6  -9   2       57.57       52.76     12.25 o 
  -5  -9   2     3490.42     3474.16     84.26 o 
  -4  -9   2     2808.53     2767.52     72.11 o 
  -3  -9   2      593.05      566.72     30.18 o 
  -2  -9   2      392.31      364.76     54.35 o 
  -1  -9   2      882.18      812.46    120.09 o 
   0  -9   2       58.88       47.34     14.03 o 
   1  -9   2      727.55      714.71     42.08 o 
   2  -9   2      792.42      780.75     45.58 o 
   3  -9   2       16.01        7.60     12.27 o 
 -11  -8   2      905.04     1184.57    140.25 o 
 -10  -8   2     2365.25     2401.86    167.72 o 
  -9  -8   2      725.30      736.34    100.52 o 
  -8  -8   2      508.08      490.89     80.06 o 
  -7  -8   2        0.52       -0.88      9.64 o 
  -6  -8   2     2932.84     2924.37     72.91 o 
  -5  -8   2     3618.67     3513.43     82.45 o 
  -4  -8   2     2802.27     2678.09    102.27 o 
  -3  -8   2       83.97       69.93     12.17 o 
  -2  -8   2      411.00      410.31     38.86 o 
  -1  -8   2     4278.46     4453.60    104.31 o 
   0  -8   2    12282.55    12143.13    254.21 o 
   1  -8   2     2464.80     2462.64     79.48 o 
   2  -8   2      607.88      646.92     39.15 o 
   3  -8   2        0.61        7.01     11.10 o 
   4  -8   2      445.12      465.18     43.83 o 
 -11  -7   2       46.55       30.97     33.89 o 
 -10  -7   2     1994.91     2190.89    154.86 o 
  -9  -7   2     3985.90     4219.33    217.39 o 
  -8  -7   2        7.41       16.92     23.08 o 
  -7  -7   2     3993.01     4073.65     91.34 o 
  -6  -7   2     1746.76     1794.55     52.37 o 
  -5  -7   2      167.68      171.34     17.30 o 
  -4  -7   2     1384.83     1337.19    110.16 o 
  -3  -7   2      610.94      594.29     36.52 o 
  -2  -7   2    10483.04     9614.55    258.30 o 
  -1  -7   2     8471.39     8055.91    150.21 o 
   0  -7   2     1178.01     1131.31     41.16 o 
   1  -7   2       16.11       16.36      8.77 o 
   2  -7   2      130.37      103.44     18.70 o 
   3  -7   2     4056.04     4222.83    117.46 o 
   4  -7   2     7155.89     7201.49    177.66 o 
   5  -7   2     1624.36     1720.46     73.05 o 
 -11  -6   2     4325.51     4359.58    234.34 o 
 -10  -6   2     3419.18     3587.01    199.86 o 
  -9  -6   2       90.93      115.96     17.61 o 
  -8  -6   2      318.49      275.83     24.51 o 
  -7  -6   2      117.16      139.86     16.56 o 
  -6  -6   2     4744.51     4846.13    100.14 o 
  -5  -6   2     4129.38     4121.42     90.58 o 
  -4  -6   2        1.54       -0.58      4.83 o 
  -3  -6   2     2906.67     2897.06     65.75 o 
  -2  -6   2       77.15      106.82     12.90 o 
  -1  -6   2     1754.36     1635.85     46.66 o 
   0  -6   2      186.75      222.59     20.45 o 
   1  -6   2      201.34      193.58     19.06 o 
   2  -6   2     1248.57     1348.78     52.01 o 
   3  -6   2      317.28      434.20     35.65 o 
   4  -6   2      107.92      124.48     21.04 o 
   5  -6   2       75.37       92.33     21.04 o 
   6  -6   2        0.27       -4.09     10.52 o 
 -11  -5   2      699.52      740.43    104.02 o 
 -10  -5   2       33.85       25.83     19.58 o 
  -9  -5   2        0.02        3.73      8.94 o 
  -8  -5   2       32.91       48.37     12.07 o 
  -7  -5   2     2969.23     3007.52    161.58 o 
  -6  -5   2     8667.42     8680.96    196.06 o 
  -5  -5   2     2403.98     2475.58     59.14 o 
  -4  -5   2      150.01      143.71     14.00 o 
  -3  -5   2     1547.67     1331.97     37.40 o 
  -2  -5   2     6002.41     5535.66    102.63 o 
  -1  -5   2    18572.58    17663.52    398.26 o 
   0  -5   2     3288.31     3239.58     70.67 o 
   1  -5   2      717.70      749.30     29.52 o 
   2  -5   2      343.32      314.28     28.05 o 
   3  -5   2      978.98      940.29     42.08 o 
   4  -5   2     1646.65     1573.77     59.02 o 
   5  -5   2     1284.94     1319.56     57.27 o 
   6  -5   2      356.77      338.95     35.06 o 
   7  -5   2     1973.36     2091.55     81.82 o 
 -11  -4   2     1919.27     2032.52    148.44 o 
 -10  -4   2      951.71     1075.87     55.52 o 
  -9  -4   2      791.32      760.30     43.25 o 
  -8  -4   2     4985.83     5240.85    131.49 o 
  -7  -4   2     2412.91     2473.74     74.80 o 
  -6  -4   2       22.12       33.31      9.93 o 
  -5  -4   2       85.16       89.41     13.44 o 
  -4  -4   2     5230.28     5405.34    100.04 o 
  -3  -4   2    10448.42    10046.12    165.83 o 
  -2  -4   2     6667.96     6193.71    142.59 o 
  -1  -4   2     1459.23     1257.30     33.52 o 
   0  -4   2       24.24       35.79      7.79 o 
   1  -4   2     2675.32     2702.76     60.21 o 
   2  -4   2    12353.22    12234.59    203.26 o 
   3  -4   2     9898.29     9971.61    160.74 o 
   4  -4   2      486.98      420.56     68.96 o 
   5  -4   2      799.44      705.95     37.99 o 
   6  -4   2        0.10       14.03      9.93 o 
   7  -4   2      600.35      690.17     42.66 o 
   8  -4   2     2067.24     2069.92     80.06 o 
 -10  -3   2      230.94      232.59     30.97 o 
  -9  -3   2     1647.29     1649.16     66.62 o 
  -8  -3   2        5.95       16.95     10.52 o 
  -7  -3   2     6382.16     6435.93    149.02 o 
  -6  -3   2     3996.09     3906.09     98.18 o 
  -5  -3   2      837.30      829.84     33.89 o 
  -4  -3   2    11055.80    11566.92    224.41 o 
  -2  -3   2    17586.13    17858.60    273.03 o 
  -1  -3   2      310.81      369.80     16.36 o 
   0  -3   2     4278.68     4540.45     80.41 o 
   2  -3   2     4567.91     4466.39    131.11 o 
   3  -3   2      286.93      325.28     17.52 o 
   4  -3   2       76.45       76.30     13.21 o 
   5  -3   2     1337.14     1219.00    139.38 o 
   6  -3   2     3634.83     3696.88    101.68 o 
   7  -3   2     5625.88     5817.65    146.68 o 
   9  -3   2       60.89       60.19     18.70 o 
 -10  -2   2       91.34       71.88     20.45 o 
  -9  -2   2     2343.13     2315.37     82.98 o 
  -8  -2   2     7304.11     7182.79    170.64 o 
  -7  -2   2     1655.28     1608.25     59.02 o 
  -6  -2   2       39.37       18.70      9.35 o 
  -5  -2   2      716.29      752.70     32.73 o 
  -4  -2   2     8744.82     9007.85    180.58 o 
  -3  -2   2    17521.49    17939.15    331.35 o 
  -2  -2   2    29197.00    28655.77    513.68 o 
  -1  -2   2      486.76      458.17     18.12 o 
   0  -2   2     4405.65     4404.00     90.58 o 
   1  -2   2      590.95      649.47     23.11 o 
   2  -2   2     3205.70     3547.86    208.04 o 
   3  -2   2     2292.53     2228.71    107.53 o 
   4  -2   2      156.27      145.80     30.97 o 
   5  -2   2     2339.69     2339.13    166.55 o 
   6  -2   2     2925.03     3035.17     80.69 o 
   7  -2   2      181.67      190.51     23.38 o 
   8  -2   2       18.51       18.70     11.10 o 
   9  -2   2       55.41       54.35     15.78 o 
 -10  -1   2      605.70      601.93     50.26 o 
  -9  -1   2     1696.77     1727.47     67.21 o 
  -8  -1   2     1033.50     1088.14     49.09 o 
  -7  -1   2       36.27       28.64      9.93 o 
  -6  -1   2      713.93      781.34     35.65 o 
  -5  -1   2     6589.57     6301.52    136.75 o 
  -4  -1   2     9119.98     8873.44    177.66 o 
  -3  -1   2     1604.46     1400.79     40.91 o 
  -2  -1   2     3041.92     3143.46     68.96 o 
  -1  -1   2      107.36      132.66      9.35 o 
   0  -1   2       86.99       89.41      7.60 o 
   1  -1   2     4862.94     5131.03    206.88 o 
   2  -1   2     5005.15     5003.94     93.18 o 
   3  -1   2     6115.20     6184.81    114.83 o 
   4  -1   2        7.25        0.66      8.18 o 
   5  -1   2       13.94       18.14      9.35 o 
   6  -1   2     2667.71     2646.82     71.88 o 
   7  -1   2     9601.13     9671.57    189.03 o 
   8  -1   2      800.89      803.54     40.32 o 
   9  -1   2      251.97      218.56     26.30 o 
  10  -1   2      268.43      278.17     32.14 o 
  -9   0   2       77.19       97.59     19.87 o 
  -8   0   2     1313.76     1249.43     53.76 o 
  -7   0   2      503.13      504.33     30.97 o 
  -6   0   2     1363.96     1302.03     48.50 o 
  -5   0   2     4126.49     3733.69     92.33 o 
  -4   0   2       44.94       45.00      9.93 o 
  -3   0   2     3112.52     2945.35     69.54 o 
  -2   0   2      978.10      996.39     29.80 o 
  -1   0   2       63.50       65.98      6.74 o 
   0   0   2    50850.36    49577.09    874.84 o 
   1   0   2    20651.98    21883.81    386.87 o 
   2   0   2     2823.23     3076.79    110.45 o 
   3   0   2      315.10      387.14     22.79 o 
   4   0   2     4130.83     4132.95     81.86 o 
   5   0   2    19606.35    19436.98    324.38 o 
   6   0   2    11566.17    11199.96    225.28 o 
   7   0   2      605.93      585.96     28.80 o 
   8   0   2      268.26      262.27     88.54 o 
   9   0   2     2296.90     2521.08     80.06 o 
  10   0   2     3887.80     3748.89    106.94 o 
  -9   1   2     4084.06     3705.06    112.79 o 
  -8   1   2      337.81      422.52     37.99 o 
  -7   1   2       72.93       59.61     15.19 o 
  -6   1   2      415.42      386.28     26.30 o 
  -5   1   2     9010.64     8668.90    182.92 o 
  -4   1   2     6011.34     5620.12    125.06 o 
  -3   1   2     2697.92     2686.46     67.79 o 
  -2   1   2     5428.91     5356.22    118.34 o 
  -1   1   2     3787.31     4001.39     72.04 o 
   0   1   2       28.26       45.00     16.95 o 
   1   1   2     2109.83     2190.31     42.08 o 
   2   1   2        4.81        3.51      1.75 o 
   3   1   2       48.94       41.06      4.97 o 
   4   1   2     1360.48     1264.02     28.94 o 
   5   1   2     1034.18     1031.27     28.03 o 
   6   1   2      696.22      680.58     49.97 o 
   7   1   2      190.22      165.87     24.84 o 
   8   1   2     2079.83     2164.92     62.93 o 
   9   1   2     2295.95     2253.29     67.11 o 
  10   1   2      992.33      905.81     45.00 o 
  11   1   2      244.13      221.49     28.05 o 
  -8   2   2       71.59       87.66     20.45 o 
  -7   2   2     1415.66     1394.95     57.86 o 
  -5   2   2     7162.50     7272.79    164.21 o 
  -3   2   2      526.64      491.29     72.17 o 
  -2   2   2      972.71     1043.36    138.50 o 
  -1   2   2     6590.85     7028.51    244.28 o 
   0   2   2     2327.77     2511.47    152.23 o 
   2   2   2       29.56       21.62     11.69 o 
   3   2   2      959.27     1084.89     36.23 o 
   4   2   2     9720.43    10378.38    160.88 o 
   5   2   2     2426.96     2368.39     83.57 o 
   6   2   2     2499.33     2324.99     50.49 o 
   7   2   2     1238.81     1207.77     34.97 o 
   8   2   2       14.19       15.18      6.89 o 
   9   2   2      289.17      288.11     39.12 o 
  10   2   2      565.98      509.22    103.73 o 
  -8   3   2       50.66       40.91     16.36 o 
  -7   3   2      100.36       73.05     18.12 o 
  -6   3   2     1519.56     1594.23     63.70 o 
  -5   3   2      758.55      777.83     39.74 o 
  -4   3   2      642.31      722.40     77.14 o 
  -3   3   2       21.89       44.71     12.86 o 
  -2   3   2    10027.73    10243.82    268.82 o 
  -1   3   2    14366.97    13987.08    255.67 o 
   0   3   2     7397.24     7569.92    128.63 o 
   1   3   2        8.62        5.05      3.38 o 
   2   3   2      771.69      771.05     17.79 o 
   3   3   2    10380.83    10448.39    316.16 o 
   4   3   2    19521.86    19808.49    296.00 o 
   5   3   2     3574.77     3285.87     61.65 o 
   6   3   2     1107.40     1122.20     41.78 o 
   7   3   2        0.14        2.60      5.04 o 
   8   3   2      579.32      565.58     38.57 o 
   9   3   2     7280.70     7412.36    190.22 o 
  10   3   2     3247.09     3134.36    639.33 o 
  11   3   2       36.39        3.51    139.67 o 
  -7   4   2        3.71       15.78     14.61 o 
  -6   4   2     1745.22     1814.54     72.46 o 
  -5   4   2     1495.53     1500.72     59.61 o 
  -4   4   2        2.00       -0.58      6.57 o 
  -3   4   2     3035.89     3046.56     74.20 o 
  -2   4   2     2290.54     2089.01     55.81 o 
  -1   4   2      646.41      726.19     28.73 o 
   0   4   2      242.73      182.33     14.87 o 
   1   4   2      109.76       82.83      8.38 o 
   2   4   2     7771.80     7725.10    127.48 o 
   3   4   2    14286.15    14506.10    222.07 o 
   4   4   2     6746.24     6988.77    240.77 o 
   5   4   2      871.57      812.94     21.87 o 
   6   4   2      376.30      420.40     17.24 o 
   7   4   2     4630.39     4763.01     94.38 o 
   8   4   2     5144.68     5404.28    106.29 o 
   9   4   2     1836.95     1924.41    121.55 o 
  10   4   2       87.84       64.87     30.39 o 
  11   4   2      104.00      132.07     42.66 o 
  12   4   2      781.22      321.42    191.68 o 
  -5   5   2       32.39       44.41     14.61 o 
  -4   5   2      295.93      290.11     60.19 o 
  -3   5   2     1096.76     1123.74     43.21 o 
  -2   5   2     6880.30     7248.96    141.73 o 
  -1   5   2     4545.66     4748.60    234.34 o 
   0   5   2      232.37      280.94     35.94 o 
   1   5   2      467.90      463.93     20.20 o 
   2   5   2       85.71       91.29      9.51 o 
   3   5   2     7845.51     8001.76    147.27 o 
   4   5   2     2701.69     2639.69     51.31 o 
   5   5   2     1717.95     1685.00     36.59 o 
   6   5   2      662.09      688.58     23.08 o 
   7   5   2      318.56      299.04     16.08 o 
   8   5   2      140.17      131.49     37.40 o 
   9   5   2      163.25      164.80     43.25 o 
  10   5   2       60.67       81.23     34.48 o 
  11   5   2     1564.52     1578.45    124.48 o 
  12   5   2     2392.11     2659.58    172.40 o 
  -5   6   2        0.00       22.21     13.44 o 
  -4   6   2      598.36      584.98     38.57 o 
  -3   6   2     2022.92     2141.50     66.22 o 
  -2   6   2     2060.09     2283.64     80.94 o 
  -1   6   2     3127.74     3098.34     87.95 o 
   0   6   2      408.72      324.60     40.32 o 
   1   6   2     3322.07     3459.25     99.35 o 
   2   6   2    11572.44    11647.97    196.71 o 
   3   6   2    10861.35    10565.73    176.40 o 
   4   6   2      700.45      619.51     33.31 o 
   5   6   2       95.16       92.92     21.04 o 
   6   6   2       14.17        8.52      8.47 o 
   7   6   2      100.86      133.24     40.32 o 
   8   6   2     1578.76     1544.55    112.20 o 
   9   6   2      682.66      780.75     97.59 o 
  10   6   2       14.86       25.71     25.13 o 
  11   6   2      534.56      447.06     80.06 o 
  12   6   2       45.97       47.34     33.31 o 
  -4   7   2     2780.69     2840.16     95.84 o 
  -3   7   2     1660.31     1752.60     68.96 o 
  -2   7   2       31.31       25.64     12.56 o 
  -1   7   2      286.31      244.43     23.46 o 
   0   7   2     1475.33     1571.99     78.31 o 
   1   7   2     8375.18     8745.43    339.82 o 
   2   7   2     3598.62     3489.72    181.16 o 
   3   7   2      314.94      291.04     22.79 o 
   4   7   2        5.99       -1.31      4.97 o 
   5   7   2       57.66       88.00      9.56 o 
   6   7   2     2975.70     2810.35    158.96 o 
   7   7   2     5615.46     5214.55    235.51 o 
   8   7   2     3851.78     3847.07    199.86 o 
   9   7   2       90.98      117.46     40.32 o 
  10   7   2       70.08       64.87     34.48 o 
  11   7   2     1373.32     1420.08    126.81 o 
  12   7   2     3804.92     3778.69    224.41 o 
  -3   8   2     3095.26     3156.31    102.85 o 
  -2   8   2     3798.42     3886.81    113.37 o 
  -1   8   2       99.59      118.81     18.48 o 
   0   8   2      933.44      937.51     41.12 o 
   1   8   2        9.95       15.63     17.53 o 
   2   8   2     3974.65     3848.68    130.90 o 
   3   8   2     1851.72     2038.58     54.15 o 
   4   8   2      288.49      266.37     40.62 o 
   5   8   2     4549.63     4659.38    233.76 o 
   6   8   2     2207.42     2062.33    142.59 o 
   7   8   2        0.11       -7.60     16.36 o 
   8   8   2       21.68       12.27     23.96 o 
   9   8   2      704.78      833.35    109.87 o 
  10   8   2     2294.32     2473.74    170.64 o 
  11   8   2     1746.33     1821.56    150.19 o 
  12   8   2      210.00      295.70     74.22 o 
  -2   9   2       24.53       27.47     12.86 o 
  -1   9   2      213.27      195.19     26.30 o 
   0   9   2     2888.32     3123.15     86.04 o 
   1   9   2     2568.29     2699.61     75.08 o 
   2   9   2     2274.55     2153.15     80.06 o 
   3   9   2      416.44      448.48     25.27 o 
   4   9   2       87.71      100.52     46.17 o 
   5   9   2      295.25      266.48     72.46 o 
   6   9   2       38.85       21.62     28.64 o 
   7   9   2     1170.18     1134.31    112.79 o 
   8   9   2      603.28      660.37    102.85 o 
   9   9   2     2749.53     2488.35    173.57 o 
  10   9   2      819.28      963.67    129.74 o 
  11   9   2      237.42      236.10     70.13 o 
  12   9   2      495.21      506.67     99.93 o 
  -1  10   2     1120.47     1178.72     58.44 o 
   0  10   2     1203.13     1199.76     54.93 o 
   1  10   2      545.43      603.89     59.02 o 
   2  10   2      519.06      546.78     30.74 o 
   3  10   2      490.90      553.42    109.87 o 
   4  10   2      542.04      602.51    109.28 o 
   5  10   2     4153.57     4125.82    249.54 o 
   6  10   2     2558.47     2495.36    184.08 o 
   7  10   2      957.16      926.85    129.15 o 
   8  10   2       44.66       51.43     37.99 o 
   9  10   2       72.00       46.17     36.82 o 
  10  10   2      961.33     1033.21    142.01 o 
  11  10   2     3638.16     3639.61    236.68 o 
   2  11   2      369.91      371.67    102.27 o 
   3  11   2      560.37      615.95    122.72 o 
   4  11   2     4667.24     4958.00    300.96 o 
   5  11   2     2861.72     2815.03    215.06 o 
   6  11   2        1.53      -18.12     30.39 o 
   7  11   2        1.44      -12.86     24.54 o 
   8  11   2     1385.14     1353.46    167.14 o 
   9  11   2     4230.93     4408.67    267.07 o 
  10  11   2     4419.59     4561.20    275.25 o 
   3  12   2      595.18      766.73    147.85 o 
   4  12   2      392.36      390.96    105.19 o 
   5  12   2      758.67      734.58    137.92 o 
   6  12   2       62.56      108.11     60.78 o 
   7  12   2     1305.28     1333.59    176.49 o 
   8  12   2     1762.08     1853.11    175.32 o 
   9  12   2       29.44       80.65     50.84 o 
  -8 -12   3      719.67      763.22    121.55 o 
  -7 -12   3     2045.95     2130.70    173.57 o 
  -6 -12   3      556.23      563.94    104.61 o 
  -5 -12   3       59.23       81.23     50.26 o 
  -3 -12   3       78.74       88.24     19.29 o 
  -2 -12   3      190.10      198.11     28.05 o 
  -9 -11   3     2343.95     2252.26    175.32 o 
  -8 -11   3     3794.90     4000.76    235.51 o 
  -7 -11   3      856.66      906.40    122.14 o 
  -6 -11   3      614.47      656.86    103.44 o 
  -5 -11   3      774.57      912.24    123.89 o 
  -4 -11   3      601.30      605.61     66.04 o 
  -3 -11   3     1667.86     1617.02     64.87 o 
  -2 -11   3     1952.35     1889.35     71.30 o 
  -1 -11   3      681.08      591.41     39.15 o 
   0 -11   3       23.44       40.32     15.19 o 
 -10 -10   3     1599.23     1686.56    149.60 o 
  -9 -10   3     2296.83     2548.54    179.99 o 
  -8 -10   3     1033.28      936.20    121.55 o 
  -7 -10   3      449.40      481.54     85.32 o 
  -6 -10   3        2.14       15.78     26.88 o 
  -5 -10   3     1670.78     1645.89     55.74 o 
  -4 -10   3     6188.80     5931.27    127.43 o 
  -3 -10   3     4523.57     4410.04    105.43 o 
  -2 -10   3       13.40       -7.01      8.77 o 
  -1 -10   3      326.04      292.78     30.97 o 
   0 -10   3       83.00       88.83     18.70 o 
   1 -10   3     3847.82     3807.91    115.71 o 
   2 -10   3     1765.39     1841.43     76.56 o 
 -10  -9   3     1015.43     1077.62    132.07 o 
  -9  -9   3      372.34      317.91     68.96 o 
  -8  -9   3      827.90      784.84    105.19 o 
  -7  -9   3      361.51      404.99     73.05 o 
  -6  -9   3      478.22      546.50     31.50 o 
  -5  -9   3     2002.25     2121.14    136.46 o 
  -4  -9   3       37.18       41.03     11.03 o 
  -3  -9   3     1134.23     1057.88     59.02 o 
  -2  -9   3      101.50       97.32     17.53 o 
  -1  -9   3      730.46      747.44     40.32 o 
   0  -9   3     3876.09     4006.02    112.20 o 
   1  -9   3     3435.55     3144.63     97.01 o 
   2  -9   3      318.27      316.16     33.89 o 
   3  -9   3       28.02        7.60     11.69 o 
 -10  -8   3     2737.92     2975.15    190.51 o 
  -9  -8   3     6925.64     6638.13    298.04 o 
  -8  -8   3     2438.74     2487.18    158.96 o 
  -7  -8   3        9.87       13.37     12.27 o 
  -6  -8   3      343.05      359.48     68.67 o 
  -5  -8   3     3397.35     3228.46     79.48 o 
  -4  -8   3     5394.22     5288.94    111.45 o 
  -3  -8   3      427.04      476.29     30.39 o 
  -2  -8   3     1383.40     1357.03     46.36 o 
  -1  -8   3      413.07      409.16     26.04 o 
   0  -8   3      990.87      912.82     43.83 o 
   1  -8   3       30.17       33.31     11.69 o 
   2  -8   3        0.48        1.17      8.77 o 
   3  -8   3      569.68      618.87     40.32 o 
   4  -8   3     2303.50     2277.38     85.32 o 
 -11  -7   3     2034.22     2110.83    160.12 o 
 -10  -7   3     1708.13     1893.44    144.93 o 
  -9  -7   3      837.63      753.87     99.93 o 
  -8  -7   3      289.02      283.47     25.86 o 
  -7  -7   3      971.41      979.09     39.62 o 
  -6  -7   3     2579.31     2535.52     66.82 o 
  -5  -7   3      266.40      256.72     22.37 o 
  -4  -7   3     3164.98     3238.87     75.83 o 
  -3  -7   3      364.50      387.32     23.61 o 
  -2  -7   3       55.53       61.71     11.08 o 
  -1  -7   3     1448.62     1418.30     46.02 o 
   0  -7   3     7237.26     7107.04    139.91 o 
   1  -7   3     4353.73     4090.18    108.70 o 
   2  -7   3      194.69      140.25     20.45 o 
   3  -7   3      937.23      922.76     47.34 o 
   4  -7   3        1.37        5.84     10.52 o 
   5  -7   3     1466.31     1439.95     66.04 o 
 -11  -6   3      369.20      402.65     78.31 o 
 -10  -6   3      354.68      452.91     80.06 o 
  -9  -6   3      439.77      510.83     36.69 o 
  -8  -6   3       37.91       44.54     11.60 o 
  -7  -6   3      583.63      630.49     40.32 o 
  -6  -6   3     2175.24     2103.52     58.40 o 
  -5  -6   3      172.30      189.14     18.47 o 
  -4  -6   3      807.66      834.42     32.07 o 
  -3  -6   3      202.87      236.42     19.52 o 
  -2  -6   3     3368.27     3349.44    151.36 o 
  -1  -6   3    12602.10    12095.54    219.44 o 
   0  -6   3    13762.99    13819.89    231.73 o 
   1  -6   3      986.80     1045.09     38.63 o 
   2  -6   3      149.30      188.17     21.62 o 
   3  -6   3     6951.53     6939.10    164.21 o 
   4  -6   3     7334.81     7067.66    170.06 o 
   5  -6   3     6974.08     6891.18    171.23 o 
   6  -6   3      441.16      447.06     41.49 o 
 -11  -5   3     4713.94     5030.47    255.96 o 
 -10  -5   3     4498.34     4844.61    118.91 o 
  -9  -5   3       81.52       86.24     16.67 o 
  -8  -5   3      507.96      485.63     32.73 o 
  -7  -5   3        2.98       -4.09      7.60 o 
  -6  -5   3     3108.32     3146.54     75.38 o 
  -5  -5   3     7093.25     7448.36    137.29 o 
  -4  -5   3      111.98      121.49     14.06 o 
  -3  -5   3     3226.53     3276.66     85.91 o 
  -2  -5   3      951.75      757.14     38.57 o 
  -1  -5   3      387.45      414.81     20.67 o 
   0  -5   3     5440.22     5450.99    103.63 o 
   1  -5   3      282.93      287.66     21.73 o 
   2  -5   3     7811.07     7684.79    168.89 o 
   3  -5   3     2321.03     2362.71     73.05 o 
   4  -5   3      122.67      119.93     20.08 o 
   5  -5   3       23.25        6.43      9.35 o 
   6  -5   3       89.49       90.58     19.87 o 
   7  -5   3     2204.61     2175.12     83.57 o 
 -10  -4   3       84.25       74.22     21.62 o 
  -9  -4   3        0.16        2.92     11.10 o 
  -8  -4   3      104.73       75.97     18.12 o 
  -7  -4   3     4019.94     4082.58    108.70 o 
  -6  -4   3     1520.29     1590.14     54.93 o 
  -5  -4   3      574.40      686.66     32.14 o 
  -4  -4   3      584.97      653.35     29.80 o 
  -3  -4   3       45.99       40.91      8.77 o 
  -2  -4   3     9533.96     9379.65    179.99 o 
  -1  -4   3    13757.72    13834.27    219.34 o 
   0  -4   3       76.28       56.04      8.75 o 
   1  -4   3      385.38      389.75     19.38 o 
   2  -4   3     1220.92     1217.40     38.59 o 
   3  -4   3      475.52      450.44     26.18 o 
   4  -4   3     3151.17     3195.20     96.72 o 
   5  -4   3      825.70      916.75     41.98 o 
   6  -4   3       72.40       46.17     14.61 o 
   7  -4   3     1366.77     1480.85     64.28 o 
   8  -4   3      383.92      344.21     37.40 o 
 -10  -3   3       24.58       32.14     17.53 o 
  -9  -3   3     1039.71     1044.90     53.76 o 
  -8  -3   3     2548.43     2553.22     84.74 o 
  -7  -3   3     2001.48     1774.81     64.28 o 
  -6  -3   3       11.76       13.44      8.77 o 
  -5  -3   3        8.85        5.26      7.01 o 
  -4  -3   3     1897.09     1776.56     53.18 o 
  -3  -3   3    10569.20    10288.26    202.78 o 
  -2  -3   3    10310.60     9956.91    194.60 o 
  -1  -3   3      518.07      498.00     18.48 o 
   0  -3   3     5890.19     6599.83    111.23 o 
   1  -3   3     2981.50     3240.83    166.26 o 
   2  -3   3     8662.37     9071.69    241.35 o 
   3  -3   3    11509.20    10995.53    267.36 o 
   4  -3   3     6762.43     6741.37    139.11 o 
   5  -3   3        5.24        2.69      7.56 o 
   6  -3   3        5.72        5.13      8.15 o 
   7  -3   3       21.33       29.22     12.86 o 
   8  -3   3     1816.09     1742.66     68.96 o 
   9  -3   3     1301.62     1213.20     59.02 o 
 -10  -2   3        0.06        8.18     14.61 o 
  -9  -2   3      824.85      878.34     50.26 o 
  -8  -2   3        1.06        5.84     11.10 o 
  -7  -2   3     1311.91     1235.41     52.60 o 
  -6  -2   3      919.89      888.28     40.91 o 
  -5  -2   3     1143.07     1160.61     43.83 o 
  -4  -2   3    13142.39    13007.45    254.21 o 
  -3  -2   3    10190.29    10336.77    203.37 o 
  -2  -2   3     2103.12     2096.22     53.76 o 
  -1  -2   3        3.73        0.58      3.51 o 
   0  -2   3      138.41      137.92     12.86 o 
   1  -2   3      806.39      676.65    133.53 o 
   2  -2   3     7065.76     7159.75    263.56 o 
   3  -2   3      122.45       91.39     28.93 o 
   4  -2   3     2643.18     2724.27     67.58 o 
   5  -2   3       22.48       85.32     81.82 o 
   6  -2   3     6827.14     6891.86    143.45 o 
   7  -2   3     8141.17     8583.29    176.55 o 
   8  -2   3     1343.54     1373.33     56.69 o 
   9  -2   3       59.32       60.19     16.95 o 
  -9  -1   3     1747.77     1780.06     74.80 o 
  -8  -1   3     8872.16     8581.83    202.20 o 
  -7  -1   3      882.58      902.89     42.66 o 
  -6  -1   3      282.15      296.29     26.88 o 
  -5  -1   3       69.33       61.49      9.35 o 
  -4  -1   3     2957.29     2792.24     74.22 o 
  -3  -1   3     4448.81     3951.67     91.17 o 
  -2  -1   3     1133.18      991.13     32.14 o 
  -1  -1   3      232.78      262.98     14.61 o 
   0  -1   3      328.19      358.64     15.36 o 
   1  -1   3      107.42      104.92     11.10 o 
   2  -1   3     1204.07     1262.91     34.14 o 
   3  -1   3     5732.44     6292.07    117.66 o 
   4  -1   3        7.39       12.93      6.14 o 
   5  -1   3     5941.54     5735.31    210.09 o 
   6  -1   3     4620.83     4624.12    102.55 o 
   7  -1   3       22.96       37.22     11.58 o 
   8  -1   3      262.62      225.00     23.98 o 
   9  -1   3      949.23      906.98     45.00 o 
  10  -1   3     3066.25     3227.61    101.68 o 
  -9   0   3      867.55      833.35     47.92 o 
  -8   0   3      732.98      697.77     41.49 o 
  -7   0   3      178.22      150.19     21.62 o 
  -6   0   3     1308.41     1471.50     54.35 o 
  -5   0   3    10148.57     9395.89    196.36 o 
  -4   0   3    13024.20    12101.64    239.02 o 
  -3   0   3     3448.28     3157.48     76.56 o 
  -2   0   3      275.10      271.16     15.78 o 
  -1   0   3     4194.07     4321.55     77.43 o 
   0   0   3     3480.57     3627.65     63.82 o 
   1   0   3    13245.83    13790.40    439.76 o 
   2   0   3        5.40       12.04     10.52 o 
   3   0   3        9.28       10.69      8.18 o 
   4   0   3      205.71      285.36     29.57 o 
   5   0   3      347.81      412.91     44.69 o 
   6   0   3      279.86      287.12     16.69 o 
   7   0   3     2566.97     2686.98     59.58 o 
   8   0   3      676.32      554.81    119.22 o 
   9   0   3      565.73      488.37     76.56 o 
  10   0   3      930.77      968.34     48.50 o 
  -9   1   3       45.54       29.22     16.36 o 
  -8   1   3       26.46       36.23     15.19 o 
  -7   1   3        7.50        1.75      8.77 o 
  -6   1   3     1394.02     1333.59     52.60 o 
  -5   1   3     6875.40     6422.49    146.68 o 
  -4   1   3     2713.78     2588.87     71.88 o 
  -3   1   3     1785.57     1812.79     52.60 o 
  -2   1   3      329.70      353.06     29.80 o 
  -1   1   3     2599.96     2478.03     55.81 o 
   0   1   3    17764.36    19220.03    702.73 o 
   1   1   3    17586.04    17878.12    532.09 o 
   2   1   3     1537.34     1605.77     29.85 o 
   3   1   3     6855.93     7050.64    104.36 o 
   4   1   3      863.06      923.97     46.84 o 
   5   1   3    13517.69    14047.74    203.52 o 
   6   1   3    12694.09    12735.43    335.61 o 
   7   1   3     2319.58     2188.41     50.07 o 
   8   1   3      599.31      579.32     25.66 o 
   9   1   3      436.48      448.89     75.97 o 
  10   1   3     5364.55     5230.91    129.74 o 
  -8   2   3      639.16      636.99     42.66 o 
  -7   2   3       10.16        9.93     12.27 o 
  -6   2   3        0.28       -0.58      8.18 o 
  -5   2   3     1280.56     1240.67     49.09 o 
  -4   2   3     6640.34     6303.28    142.01 o 
  -3   2   3     2938.17     2728.36     64.67 o 
  -2   2   3      871.46      834.55     44.41 o 
  -1   2   3     2522.61     2560.63    115.13 o 
   0   2   3       95.37      115.20     23.67 o 
   1   2   3      796.55      798.70     45.29 o 
   2   2   3     2288.95     2348.10    106.94 o 
   3   2   3        9.10       46.75     17.53 o 
   4   2   3    12000.74    12300.17    188.22 o 
   5   2   3     3762.30     3523.88     63.72 o 
   6   2   3        8.13        0.25      3.75 o 
   7   2   3      269.12      284.52     37.11 o 
   8   2   3     2129.97     2176.86     95.59 o 
   9   2   3     7753.89     7725.21    230.06 o 
  -7   3   3     1083.38     1078.79     54.93 o 
  -5   3   3     4857.76     4701.45    122.14 o 
  -4   3   3     1042.01     1008.28     39.31 o 
  -3   3   3      414.11      455.75     26.88 o 
  -2   3   3      204.15      168.54     28.93 o 
  -1   3   3     2030.39     1978.17    121.55 o 
   0   3   3     4948.09     4598.79    217.69 o 
   1   3   3     1078.93     1006.35     31.56 o 
   2   3   3     2666.16     2890.33     52.37 o 
   3   3   3     5440.51     5547.07    202.78 o 
   4   3   3      186.33      185.25     33.89 o 
   5   3   3     1816.12     1761.50     63.70 o 
   6   3   3      569.40      553.80     18.51 o 
   7   3   3      534.58      530.39     20.88 o 
   8   3   3     2306.01     2299.25     54.36 o 
   9   3   3        9.63       18.12     19.87 o 
  10   3   3      257.40      214.30     46.73 o 
  11   3   3       16.45       55.52    126.23 o 
  -7   4   3     2187.56     2064.08     81.23 o 
  -6   4   3     1383.71     1386.77     61.95 o 
  -5   4   3       60.22       74.80     17.53 o 
  -4   4   3      220.58      209.37     27.47 o 
  -3   4   3     1261.95     1263.02     43.96 o 
  -2   4   3     6878.83     7001.06    133.98 o 
  -1   4   3     5986.09     5927.75    114.78 o 
   0   4   3     2880.84     2776.52    106.07 o 
   1   4   3       27.46       33.33      8.18 o 
   2   4   3      272.43      280.04     31.85 o 
   3   4   3     1351.25     1299.32     37.11 o 
   4   4   3     5315.70     4748.79    191.10 o 
   5   4   3    10125.91    10113.53    328.43 o 
   6   4   3     1089.83     1158.22     39.45 o 
   7   4   3       29.78       27.86      6.57 o 
   8   4   3      893.06     1025.03     81.82 o 
   9   4   3     5043.60     5180.66    220.90 o 
  10   4   3     2586.34     2588.87    150.19 o 
  11   4   3      351.63      118.63    149.02 o 
  12   4   3      572.06      212.72    177.66 o 
  -6   5   3      265.93      327.85     36.82 o 
  -5   5   3      708.26      696.01     43.83 o 
  -4   5   3      187.30      175.13     21.73 o 
  -3   5   3      275.02      300.86     49.09 o 
  -2   5   3     3029.18     3242.80    185.25 o 
  -1   5   3      653.44      719.60     31.14 o 
   0   5   3      490.82      529.49     24.11 o 
   1   5   3      494.27      442.26     20.16 o 
   2   5   3     4011.17     3836.55     81.23 o 
   3   5   3    18270.12    17752.73    318.49 o 
   4   5   3    11853.99    11818.79    393.88 o 
   5   5   3     2027.41     2091.55    120.39 o 
   6   5   3      103.60      113.37     32.73 o 
   7   5   3     3160.44     3508.12    168.89 o 
   8   5   3     1706.40     1770.71    116.29 o 
   9   5   3     3060.57     3292.48    172.40 o 
  10   5   3       72.19      105.19     39.15 o 
  11   5   3     1339.45     1418.32    116.29 o 
  -5   6   3      552.43      573.88     49.09 o 
  -4   6   3      825.61      852.05     46.75 o 
  -3   6   3       93.67      125.13     20.45 o 
  -2   6   3     1680.46     1737.25    148.73 o 
  -1   6   3     3658.05     3767.32    154.86 o 
   0   6   3       81.72       50.79     17.24 o 
   1   6   3     5382.13     5499.13    270.57 o 
   2   6   3     2477.72     2477.55     62.24 o 
   3   6   3      751.45      706.29     45.58 o 
   4   6   3     2494.57     2440.09     50.13 o 
   5   6   3      168.78      231.42     51.43 o 
   6   6   3     5139.73     5274.16    227.91 o 
   7   6   3     4510.19     4541.91    208.04 o 
   8   6   3       20.01       45.00     25.71 o 
   9   6   3     1378.34     1503.65    116.29 o 
  10   6   3       24.02       13.44     19.87 o 
  11   6   3     1735.59     1881.75    140.84 o 
  12   6   3     3009.62     3388.32    203.95 o 
  -4   7   3      439.97      535.89     45.58 o 
  -3   7   3     3744.35     4030.57    116.29 o 
  -2   7   3     1582.16     1626.80     57.11 o 
  -1   7   3      396.22      450.24     28.33 o 
   0   7   3      406.75      400.46     56.69 o 
   1   7   3     1828.23     1927.95     54.73 o 
   2   7   3     8493.20     8751.51    184.08 o 
   3   7   3     8224.52     8141.93    171.52 o 
   4   7   3     1476.17     1440.39     36.71 o 
   5   7   3      101.45      139.09     43.83 o 
   6   7   3        1.70       10.52     18.12 o 
   7   7   3      535.42      459.92     74.80 o 
   8   7   3     3237.98     3487.67    189.34 o 
   9   7   3      214.53      269.99     61.95 o 
  10   7   3      616.23      730.49    104.02 o 
  11   7   3      434.30      431.87     84.15 o 
  12   7   3       66.73       87.07     45.00 o 
  -3   8   3      850.72      996.39     53.18 o 
  -2   8   3        1.92       15.78     12.86 o 
  -1   8   3       32.03       58.85     14.77 o 
   0   8   3     3685.87     3842.37     95.45 o 
   1   8   3     3548.82     3838.95    195.48 o 
   2   8   3     6642.19     6802.38    150.77 o 
   3   8   3     2356.42     2420.40     60.01 o 
   4   8   3      694.54      781.92    112.79 o 
   5   8   3      825.10      871.92    114.54 o 
   6   8   3     2403.50     2520.49    165.97 o 
   7   8   3     2207.12     1977.01    144.35 o 
   8   8   3     3533.21     3325.20    194.60 o 
   9   8   3        1.95       11.69     23.96 o 
  10   8   3      938.82      793.02    112.20 o 
  11   8   3      351.48      374.01     81.82 o 
  12   8   3     1917.52     2017.33    164.80 o 
  -2   9   3      277.85      312.07     33.89 o 
  -1   9   3        0.11       22.86     12.86 o 
   0   9   3      930.80      999.85     52.01 o 
   1   9   3      417.17      469.57     44.41 o 
   2   9   3      113.64       90.47     21.62 o 
   3   9   3     1101.99     1139.57    151.36 o 
   4   9   3       31.71       16.95     28.64 o 
   5   9   3     2514.28     2663.08    189.34 o 
   6   9   3     2213.72     2415.30    175.90 o 
   7   9   3      134.25      168.89     54.35 o 
   8   9   3      346.57      397.97     79.48 o 
   9   9   3        1.82       19.29     28.64 o 
  10   9   3     1435.92     1420.08    133.83 o 
  11   9   3     4780.55     5388.70    288.69 o 
  12   9   3      806.48      868.41    131.49 o 
  -1  10   3       13.19        0.00     12.27 o 
   0  10   3      814.78      865.96     87.37 o 
   1  10   3     4773.11     5208.90    179.41 o 
   2  10   3     1651.70     1726.89    203.37 o 
   3  10   3       89.70       16.36     40.32 o 
   4  10   3      513.43      618.87    116.88 o 
   5  10   3      504.77      539.40    106.94 o 
   6  10   3      240.33      267.07     74.22 o 
   7  10   3     2036.95     2399.52    184.67 o 
   8  10   3       42.76       16.36     30.97 o 
   9  10   3     3418.49     3423.97    223.24 o 
  10  10   3     1923.64     1939.60    167.14 o 
  11  10   3       50.39       57.27     40.91 o 
   1  11   3     1390.65     1093.99    168.31 o 
   2  11   3       25.74       38.57     55.52 o 
   3  11   3      294.75      354.73     96.43 o 
   4  11   3     1111.25     1115.02    163.63 o 
   5  11   3     2587.93     2617.50    213.30 o 
   6  11   3     1519.04     1245.93    167.72 o 
   7  11   3       28.12       48.50     41.49 o 
   8  11   3      211.54      175.90     61.36 o 
   9  11   3       40.75       -2.92     35.65 o 
  10  11   3      711.71      762.05    127.40 o 
   3  12   3       48.81       28.64     59.61 o 
   4  12   3     1100.76      964.25    163.63 o 
   5  12   3     1531.07     1697.08    216.23 o 
   6  12   3      234.05      247.20     84.15 o 
   7  12   3       68.55       29.22     46.17 o 
   8  12   3      555.38      435.37    103.44 o 
   9  12   3     3198.63     3494.09    253.63 o 
  -7 -12   4     1494.73     1397.29    161.88 o 
  -6 -12   4      714.34      697.77    114.54 o 
  -5 -12   4       97.61       99.35     52.60 o 
  -3 -12   4     1972.05     1895.77     74.80 o 
  -2 -12   4     4721.53     4361.92    127.40 o 
  -9 -11   4      178.23      237.85     67.79 o 
  -8 -11   4        5.06       57.86     36.82 o 
  -7 -11   4      901.42      842.70    118.05 o 
  -6 -11   4     1102.15     1243.01    121.55 o 
  -5 -11   4      381.36      413.27     33.77 o 
  -4 -11   4     4234.79     4187.26    105.48 o 
  -3 -11   4      634.77      604.26     39.74 o 
  -2 -11   4       34.35       35.65     13.44 o 
  -1 -11   4        1.69        1.75     10.52 o 
   0 -11   4       27.75       28.64     14.61 o 
  -9 -10   4      923.55      969.51    127.98 o 
  -8 -10   4     2073.30     2080.44    155.45 o 
  -7 -10   4      625.19      533.55     88.24 o 
  -6 -10   4       36.41       20.55     11.45 o 
  -5 -10   4       42.34       32.13     11.91 o 
  -4 -10   4     1179.10     1208.72     47.82 o 
  -3 -10   4     5184.45     4817.75    184.38 o 
  -2 -10   4     2775.37     2649.06     86.49 o 
  -1 -10   4      107.14       82.40     18.12 o 
   0 -10   4      133.37      120.39     21.62 o 
   1 -10   4       59.84       35.65     14.03 o 
   2 -10   4      281.88      223.24     31.56 o 
 -10  -9   4     1275.39     1293.26    126.23 o 
  -9  -9   4     1931.10     1960.64    150.19 o 
  -8  -9   4      602.95      666.21     99.35 o 
  -7  -9   4      230.18      226.88     24.35 o 
  -6  -9   4      330.50      383.15     30.73 o 
  -5  -9   4     4416.62     4646.79    119.80 o 
  -4  -9   4     6016.77     5978.02    128.25 o 
  -3  -9   4     7348.83     7226.15    146.07 o 
  -2  -9   4     2205.51     2114.57    137.62 o 
  -1  -9   4        2.31       -0.58      7.60 o 
   0  -9   4      462.10      435.37     37.40 o 
   1  -9   4     2873.98     2816.78     92.33 o 
   2  -9   4     2800.13     2574.84     89.41 o 
   3  -9   4      274.28      272.33     33.89 o 
 -10  -8   4     1038.87     1205.02    118.05 o 
  -9  -8   4      193.99      274.67     65.45 o 
  -8  -8   4      450.85      503.23     36.74 o 
  -7  -8   4       30.59       42.23     14.03 o 
  -6  -8   4      858.91      933.72     54.35 o 
  -5  -8   4     1168.30     1289.65     54.35 o 
  -4  -8   4      623.41      559.54     31.27 o 
  -3  -8   4       37.67       40.38     14.32 o 
  -2  -8   4      433.92      444.93     27.39 o 
  -1  -8   4        2.51       -3.31     21.62 o 
   0  -8   4     5719.25     5516.10    138.50 o 
   1  -8   4     3581.51     3415.20    100.52 o 
   2  -8   4     1210.74     1001.07     49.67 o 
   3  -8   4      125.22      135.00     23.38 o 
   4  -8   4      194.96      175.90     26.88 o 
   5  -8   4     2974.01     3070.99    105.78 o 
 -10  -7   4     1017.92     1120.28    111.03 o 
  -9  -7   4     3352.54     3502.50     93.72 o 
  -8  -7   4      160.98      174.10     23.96 o 
  -7  -7   4      523.96      542.07     73.34 o 
  -6  -7   4        0.56       -1.08      6.89 o 
  -5  -7   4     1031.51     1048.12     40.28 o 
  -4  -7   4     5526.04     5438.18    112.67 o 
  -3  -7   4     6417.60     6363.61    243.11 o 
  -2  -7   4      707.84      716.41     59.61 o 
  -1  -7   4     1320.43     1228.44     42.48 o 
   0  -7   4       46.48       29.80     11.10 o 
   1  -7   4      983.11      934.45     44.41 o 
   2  -7   4        8.76        7.60      8.77 o 
   3  -7   4     2157.81     1998.04     72.46 o 
   4  -7   4     6324.86     6677.29    168.31 o 
   5  -7   4     2514.51     2578.35     91.75 o 
   6  -7   4        0.96        2.92     14.03 o 
 -10  -6   4     3299.73     3569.06     99.88 o 
  -9  -6   4      143.25      202.38     24.56 o 
  -8  -6   4      146.94      132.27     19.54 o 
  -7  -6   4     1799.81     1809.79     57.83 o 
  -6  -6   4     6099.91     6085.31    124.12 o 
  -5  -6   4     5375.56     5451.29    208.63 o 
  -4  -6   4     1504.90     1682.51     50.14 o 
  -3  -6   4       12.41       21.85      7.30 o 
  -2  -6   4      129.23      153.04     54.93 o 
  -1  -6   4     3064.11     2930.41    110.16 o 
   0  -6   4     3288.99     3098.74     72.56 o 
   1  -6   4     1521.38     1611.17     57.27 o 
   2  -6   4      408.51      384.53     32.14 o 
   3  -6   4      932.20      950.81     45.00 o 
   4  -6   4       26.91       19.87     12.27 o 
   5  -6   4      249.17      265.90     31.56 o 
   6  -6   4      348.73      311.48     35.06 o 
   7  -6   4      138.07       96.43     21.62 o 
 -10  -5   4       49.02       37.99     17.53 o 
  -9  -5   4      294.44      288.11     32.14 o 
  -8  -5   4       58.32       90.58     19.29 o 
  -7  -5   4      337.80      413.75     35.06 o 
  -6  -5   4     4999.83     5205.20    128.57 o 
  -5  -5   4     1766.51     1814.54     60.19 o 
  -4  -5   4      337.83      276.56     21.85 o 
  -3  -5   4      143.63       94.49     12.43 o 
  -2  -5   4     1315.06     1200.37     47.92 o 
  -1  -5   4    13451.99    13990.66    227.45 o 
   0  -5   4     6644.60     6566.20    173.56 o 
   1  -5   4      246.47      225.54     18.86 o 
   2  -5   4      113.05      127.98     18.12 o 
   3  -5   4     4214.27     3925.38    104.61 o 
   4  -5   4     6030.58     5957.42    139.67 o 
   5  -5   4     4902.44     4873.26    128.57 o 
   6  -5   4     1017.88     1020.35     50.84 o 
   7  -5   4        1.93      -14.90      9.93 o 
 -10  -4   4     2680.42     2929.57    103.44 o 
  -9  -4   4      331.10      354.73     37.40 o 
  -8  -4   4       25.05       30.39     14.61 o 
  -7  -4   4      113.41      106.36     19.29 o 
  -6  -4   4      613.84      663.87     35.65 o 
  -5  -4   4     1853.73     1857.20     60.78 o 
  -4  -4   4     1314.72     1411.31     49.67 o 
  -3  -4   4     1623.32     1534.03     50.26 o 
  -2  -4   4     1852.12     1566.76     49.67 o 
  -1  -4   4      718.79      691.57     25.38 o 
   0  -4   4     3118.09     3432.00     69.72 o 
   1  -4   4      111.04      128.37     12.97 o 
   2  -4   4    10011.69     9622.05    185.17 o 
   3  -4   4    19276.38    18973.94    334.93 o 
   4  -4   4     4349.07     4409.60    104.74 o 
   5  -4   4      575.43      539.16     31.96 o 
   6  -4   4      428.23      388.04     34.48 o 
   7  -4   4     3125.30     2981.00     95.84 o 
   8  -4   4     3464.68     3516.30    111.03 o 
 -10  -3   4      548.22      556.93     50.26 o 
  -9  -3   4       24.81       37.99     16.36 o 
  -8  -3   4      578.37      569.78     45.00 o 
  -7  -3   4     6364.77     6582.03    159.54 o 
  -6  -3   4     5715.99     5868.49    141.42 o 
  -5  -3   4      210.05      291.61     26.30 o 
  -4  -3   4     1188.36     1131.39     42.08 o 
  -3  -3   4      544.00      610.11     28.64 o 
  -2  -3   4     5931.57     5927.51    127.40 o 
  -1  -3   4     2918.86     2997.94     73.63 o 
   0  -3   4      881.85     1038.30     29.15 o 
   1  -3   4     3321.77     3402.34    123.02 o 
   2  -3   4     3967.55     4070.40    131.20 o 
   3  -3   4      990.83      962.62    102.56 o 
   4  -3   4     3161.77     3143.99     79.51 o 
   5  -3   4     1620.39     1655.96     63.70 o 
   6  -3   4      333.36      341.27     37.11 o 
   7  -3   4     1815.44     1903.37     68.96 o 
   8  -3   4     1178.58     1155.93     55.52 o 
   9  -3   4      114.82      160.12     25.71 o 
  -9  -2   4     1454.73     1555.66     70.13 o 
  -8  -2   4     3778.39     3688.11    111.62 o 
  -7  -2   4     1231.76     1212.03     53.76 o 
  -6  -2   4       71.99       54.93     14.61 o 
  -5  -2   4        0.10        0.00      7.01 o 
  -4  -2   4     3724.99     3839.47     95.84 o 
  -3  -2   4     6402.78     6240.75    135.00 o 
  -2  -2   4    10674.24    10479.36    205.71 o 
  -1  -2   4     1291.61     1226.64     37.99 o 
   0  -2   4        4.52        6.43      5.26 o 
   1  -2   4     2411.04     2739.23     62.97 o 
   2  -2   4    14603.06    15439.83    381.32 o 
   3  -2   4    10461.14    11192.37    201.95 o 
   4  -2   4     3659.07     3518.94     91.75 o 
   5  -2   4     2119.62     2219.93     62.12 o 
   6  -2   4      284.96      238.80     22.85 o 
   7  -2   4      280.99      237.21     24.61 o 
   8  -2   4     1718.63     1685.39     63.70 o 
   9  -2   4      477.28      541.15     36.23 o 
  -9  -1   4       12.39       29.80     15.78 o 
  -8  -1   4        0.54        0.00     11.69 o 
  -7  -1   4      840.20      870.16     46.17 o 
  -6  -1   4        5.31        4.68      9.35 o 
  -5  -1   4      714.81      727.57     36.82 o 
  -4  -1   4     6577.02     6066.60    137.33 o 
  -3  -1   4     5841.05     5302.79    118.63 o 
  -2  -1   4     4505.05     4596.26    102.27 o 
  -1  -1   4      336.49      322.59     17.53 o 
   0  -1   4     1606.79     1640.63     83.57 o 
   1  -1   4     4960.74     4937.90     94.50 o 
   2  -1   4      778.21      738.38     89.12 o 
   3  -1   4     5589.18     5938.50    381.61 o 
   4  -1   4       26.10       34.04     12.27 o 
   5  -1   4       22.29       15.82      8.96 o 
   6  -1   4     2470.43     2388.73     63.81 o 
   7  -1   4     8025.50     8092.03    161.55 o 
   8  -1   4     1540.00     1655.40    111.62 o 
   9  -1   4       10.77        5.26      9.35 o 
  10  -1   4      183.57      156.62     22.79 o 
  -9   0   4      657.83      656.86     54.35 o 
  -8   0   4     3367.22     3060.06     70.76 o 
  -7   0   4     2326.08     2230.05     76.56 o 
  -6   0   4      104.55      112.79     18.70 o 
  -5   0   4     2681.19     2509.97     75.39 o 
  -4   0   4      805.59      764.97     34.48 o 
  -3   0   4     1403.48     1136.06     41.49 o 
  -2   0   4     2288.56     2069.34     56.69 o 
  -1   0   4     1939.39     1909.47     66.62 o 
   0   0   4    10518.81    10916.18    159.42 o 
   1   0   4    10297.47    10990.16    159.08 o 
   2   0   4     2425.23     2678.38     56.08 o 
   3   0   4     4532.92     5066.62    309.44 o 
   4   0   4     2411.97     2862.35     62.46 o 
   5   0   4     9701.16     9787.09    148.21 o 
   6   0   4     7268.44     7473.00    161.90 o 
   7   0   4      124.88      131.73     16.09 o 
   8   0   4     1275.17     1335.43    177.36 o 
   9   0   4      616.29      607.87     70.42 o 
  10   0   4     4533.90     4825.34    126.23 o 
  -8   1   4      403.93      369.34     37.40 o 
  -7   1   4        0.06       -2.34      9.93 o 
  -6   1   4       36.95       45.58     14.61 o 
  -5   1   4     4088.65     4026.48    105.19 o 
  -4   1   4    11193.96    10561.76    217.39 o 
  -3   1   4     6182.94     5880.18    129.74 o 
  -2   1   4      891.12      889.97    105.48 o 
  -1   1   4      161.06      212.56     13.64 o 
   0   1   4     1620.57     1663.77     42.66 o 
   1   1   4     9224.30     9337.86    248.95 o 
   2   1   4    13239.65    12877.96    184.85 o 
   3   1   4        0.30       -6.81      5.46 o 
   4   1   4     1180.97     1037.93     24.43 o 
   5   1   4      143.18      164.45     32.73 o 
   6   1   4     1783.20     1798.58     40.87 o 
   7   1   4     1899.78     1935.51     94.49 o 
   8   1   4     1425.61     1297.07     48.80 o 
   9   1   4     2708.76     2684.09     73.48 o 
  10   1   4      965.17      946.02    128.86 o 
  -8   2   4      449.17      483.88     45.58 o 
  -7   2   4      693.83      684.91     42.66 o 
  -6   2   4     4002.42     3893.23    109.87 o 
  -5   2   4     6541.67     6570.93    154.86 o 
  -4   2   4     2888.39     2816.20     80.65 o 
  -3   2   4     1102.16     1143.00     42.08 o 
  -2   2   4      954.84      911.22     54.93 o 
  -1   2   4     5102.78     4768.26     92.36 o 
   0   2   4     5297.21     5068.26     93.46 o 
   1   2   4     8850.89     8601.53    141.86 o 
   2   2   4     9639.42     9460.48    220.19 o 
   3   2   4      885.80      897.63     64.28 o 
   4   2   4     3345.83     3604.98     76.56 o 
   5   2   4    10955.99    11305.78    167.46 o 
   6   2   4     3030.40     3159.37     67.80 o 
   7   2   4      335.43      384.87     27.77 o 
   8   2   4      107.48      113.91     12.61 o 
   9   2   4      113.42      130.03     17.28 o 
  10   2   4     1180.36      729.91    168.89 o 
  11   2   4     2182.44     1196.26    220.90 o 
  -7   3   4       85.97       93.50     21.04 o 
  -6   3   4      153.84      170.06     25.13 o 
  -5   3   4       42.12       57.86     15.19 o 
  -4   3   4      445.41      417.38     32.43 o 
  -3   3   4     1472.99     1434.09     45.92 o 
  -2   3   4      789.55      787.58     30.79 o 
  -1   3   4     2197.52     2037.81     51.98 o 
   0   3   4     1340.48     1335.90     36.43 o 
   1   3   4     1051.93     1011.86     84.74 o 
   2   3   4       30.95       38.46      5.11 o 
   3   3   4      645.91      581.47     57.86 o 
   4   3   4    14609.93    15364.90    460.50 o 
   5   3   4     3626.24     3308.26    143.18 o 
   6   3   4      158.74      144.37      8.92 o 
   7   3   4       95.45      101.96     10.29 o 
   8   3   4      492.77      537.83     24.84 o 
   9   3   4     7035.43     7211.43    268.24 o 
  11   3   4     1455.00      837.44    189.93 o 
  12   3   4       82.93       88.24    146.68 o 
  -6   4   4     2288.19     2307.77     84.74 o 
  -5   4   4     3532.66     3612.73    105.78 o 
  -4   4   4      572.75      575.08     32.46 o 
  -3   4   4      111.11       96.89     15.87 o 
  -2   4   4        8.41       17.34      8.58 o 
  -1   4   4     1665.07     1504.54     59.32 o 
   0   4   4     8492.03     8041.93    144.31 o 
   1   4   4     7198.39     7015.65    139.09 o 
   2   4   4     1070.19     1040.74    122.72 o 
   3   4   4     4905.76     5167.41     88.30 o 
   4   4   4     1872.36     1974.67    118.05 o 
   5   4   4      617.92      558.10     68.96 o 
   6   4   4     1758.82     1622.86     99.93 o 
   7   4   4     6637.90     6595.47    248.37 o 
   8   4   4     9099.69     9221.16    324.34 o 
   9   4   4     2625.22     2667.18    146.68 o 
  10   4   4       34.67       33.31     25.13 o 
  11   4   4       39.68      -35.65    125.64 o 
  12   4   4      107.13      122.14    150.77 o 
  -6   5   4     3985.27     4147.45    126.81 o 
  -5   5   4      354.15      320.83     33.89 o 
  -4   5   4       53.37       52.16     22.21 o 
  -3   5   4     1200.43     1316.65     49.97 o 
  -2   5   4     8034.02     8047.54    156.01 o 
  -1   5   4     7558.08     7670.84    146.92 o 
   0   5   4      451.80      401.18     21.25 o 
   1   5   4      673.67      695.09     25.91 o 
   2   5   4       67.48       85.56     22.79 o 
   3   5   4     4138.66     4066.55     74.91 o 
   4   5   4     6633.28     6170.03    258.89 o 
   5   5   4     1773.11     1605.92    109.87 o 
   6   5   4       37.48       25.13     20.45 o 
   7   5   4      664.26      720.56     85.32 o 
   8   5   4     1513.01     1374.50    102.85 o 
   9   5   4     4204.09     4169.07    201.03 o 
  10   5   4      918.43     1027.95     95.26 o 
  11   5   4      156.47      242.52     57.86 o 
  12   5   4      268.73      192.85    173.57 o 
  -5   6   4       27.75       52.60     17.53 o 
  -4   6   4        0.19       15.48     11.99 o 
  -3   6   4      507.39      510.47     32.59 o 
  -2   6   4      388.60      423.54     27.56 o 
  -1   6   4      622.37      566.79     29.55 o 
   0   6   4       89.27       85.58     12.88 o 
   1   6   4        5.07       10.44     11.10 o 
   2   6   4     2769.28     2641.73     72.17 o 
   3   6   4    11790.55    11981.63    496.74 o 
   4   6   4     4077.16     4081.89     75.36 o 
   5   6   4      115.63       70.13     33.89 o 
   6   6   4      655.14      712.96     90.58 o 
   7   6   4     2561.26     2263.36    140.84 o 
   8   6   4     4949.94     5195.85    234.93 o 
   9   6   4     2317.92     2307.19    147.85 o 
  10   6   4      188.99      122.72     43.25 o 
  11   6   4       66.63       30.97     29.80 o 
  12   6   4       99.26       91.75     43.83 o 
  -4   7   4       33.71       71.30     19.87 o 
  -3   7   4        2.68        0.73     10.53 o 
  -2   7   4      263.92      240.49     48.21 o 
  -1   7   4     1311.10     1418.76    126.52 o 
   0   7   4      220.82      193.76     23.67 o 
   1   7   4     4150.83     4107.10    284.31 o 
   2   7   4     6203.94     6592.08    127.16 o 
   3   7   4      959.20      918.40     56.10 o 
   4   7   4       35.07       39.15     28.05 o 
   5   7   4       23.12       19.87     19.87 o 
   6   7   4     5979.58     6208.60    279.34 o 
   7   7   4     7810.50     7317.79    308.56 o 
   8   7   4     2281.33     2447.44    158.37 o 
   9   7   4      170.69      239.02     58.44 o 
  10   7   4       11.39        1.17     22.21 o 
  11   7   4      672.04      819.32    112.79 o 
  12   7   4     3602.43     3692.20    222.65 o 
  -3   8   4     3198.50     3584.09    113.96 o 
  -2   8   4     4096.91     4442.93    112.82 o 
  -1   8   4      141.23      136.60     19.55 o 
   0   8   4      912.31      942.47    106.36 o 
   1   8   4        1.25       20.63      9.46 o 
   2   8   4     2435.92     2708.44     69.14 o 
   3   8   4     5395.55     5459.75    164.80 o 
   4   8   4      241.13      215.64     64.87 o 
   5   8   4      743.80      704.78    108.70 o 
   6   8   4      223.21      214.47     59.02 o 
   7   8   4     1867.92     1774.81    140.84 o 
   8   8   4     1668.38     1695.33    138.50 o 
   9   8   4      344.38      376.35     80.06 o 
  10   8   4      261.82      278.76     68.96 o 
  11   8   4     1324.92     1172.29    143.18 o 
  12   8   4       40.31       78.89     43.83 o 
  -2   9   4       90.53       76.56     19.87 o 
  -1   9   4       18.27       14.78     11.73 o 
   0   9   4     3302.74     3354.64    139.38 o 
   1   9   4     5007.56     5467.78    123.31 o 
   2   9   4     4007.38     4443.17    102.07 o 
   3   9   4     1387.88     1472.09    179.41 o 
   4   9   4      176.12      264.73     77.14 o 
   5   9   4     1586.37     1712.86    155.45 o 
   6   9   4     2682.14     2868.79    202.78 o 
   7   9   4     2293.28     2371.47    177.07 o 
   8   9   4     1390.30     1386.18    132.07 o 
   9   9   4        2.99       21.04     27.47 o 
  10   9   4       22.59        8.18     28.64 o 
  11   9   4      790.31      819.32    123.31 o 
  12   9   4     1768.58     1982.27    170.06 o 
   0  10   4     1122.02     1134.66     51.08 o 
   1  10   4      468.26      457.58    109.87 o 
   2  10   4       66.00       65.45     60.19 o 
   3  10   4      460.97      514.85    113.96 o 
   4  10   4      570.92      643.42    122.14 o 
   5  10   4     2283.95     2405.37    198.69 o 
   6  10   4     2085.97     2093.30    181.75 o 
   7  10   4      542.24      465.76     98.76 o 
   8  10   4       57.64       24.54     33.89 o 
   9  10   4      119.54      125.06     50.84 o 
  10  10   4     1221.05     1237.75    158.96 o 
  11  10   4     2789.53     2796.33    210.97 o 
   2  11   4     1638.80     1571.44    203.95 o 
   3  11   4       21.33       38.57     51.43 o 
   4  11   4      728.06      773.74    146.10 o 
   5  11   4      928.44     1106.84    171.81 o 
   6  11   4      896.90     1062.43    160.71 o 
   7  11   4     3007.97     2972.81    227.91 o 
   8  11   4       70.91       66.62     46.17 o 
   9  11   4     1752.10     1514.75    184.67 o 
  10  11   4     2693.18     2510.56    205.12 o 
   4  12   4      676.12      728.16    151.94 o 
   5  12   4     3776.98     3952.26    293.37 o 
   6  12   4     1847.26     1587.80    208.04 o 
   7  12   4       12.48        0.00     41.49 o 
   8  12   4     1234.24     1048.40    165.38 o 
   9  12   4       28.17      -15.78     37.40 o 
  -6 -12   5     2004.87     1836.17    157.20 o 
  -5 -12   5      399.77      415.50     88.83 o 
  -4 -12   5      261.67      290.44     33.89 o 
  -3 -12   5       56.13       83.57     19.29 o 
  -8 -11   5     1764.73     2001.55    161.29 o 
  -7 -11   5     1063.37     1047.82    132.66 o 
  -6 -11   5       71.06       23.38     35.65 o 
  -5 -11   5        0.00        4.11     12.86 o 
  -4 -11   5      380.11      349.16     32.27 o 
  -3 -11   5     1287.28     1180.48     56.69 o 
  -2 -11   5     1865.93     1626.37     68.37 o 
  -1 -11   5     1892.04     1720.46     71.88 o 
   0 -11   5      507.70      424.27     40.91 o 
  -9 -10   5      177.53      297.46     71.88 o 
  -8 -10   5       27.64       47.92     32.14 o 
  -7 -10   5       25.60       -1.75     24.54 o 
  -6 -10   5     1022.39     1063.51     47.87 o 
  -5 -10   5       95.65      183.79     23.00 o 
  -4 -10   5     3876.72     3728.01     96.47 o 
  -3 -10   5     3802.85     3526.04     93.37 o 
  -2 -10   5      293.40      336.03     33.89 o 
  -1 -10   5        4.05       -2.92      9.35 o 
   0 -10   5      232.95      226.74     29.80 o 
   1 -10   5     4645.66     4501.59    130.90 o 
   2 -10   5     3923.37     3430.39    111.62 o 
  -9  -9   5      410.33      417.26     82.40 o 
  -8  -9   5     2586.39     2447.44    165.38 o 
  -7  -9   5      348.44      355.58     39.45 o 
  -6  -9   5        0.52       -1.78      8.25 o 
  -5  -9   5     1216.53     1248.13     49.22 o 
  -4  -9   5        0.38        4.26      8.15 o 
  -3  -9   5     2076.45     2008.58     86.78 o 
  -2  -9   5     2144.81     2029.02     72.46 o 
  -1  -9   5       44.97       45.00     14.03 o 
   0  -9   5     1500.55     1522.35     63.70 o 
   1  -9   5     1144.58     1002.24     51.43 o 
   2  -9   5        3.91        7.60     11.10 o 
   3  -9   5      811.26      789.52     48.50 o 
 -10  -8   5     1683.69     1809.87    149.02 o 
  -9  -8   5     2625.32     2602.89    173.57 o 
  -8  -8   5     1159.69     1165.18     68.08 o 
  -7  -8   5      303.53      356.85     30.89 o 
  -6  -8   5       13.91       34.30     18.99 o 
  -5  -8   5     4593.09     4440.91    103.22 o 
  -4  -8   5     9270.81     8947.81    171.76 o 
  -3  -8   5     4960.61     4933.36    133.24 o 
  -2  -8   5      162.93      152.68     19.25 o 
  -1  -8   5      338.32      327.26     30.97 o 
   0  -8   5     3843.40     3797.98    108.11 o 
   1  -8   5     5900.09     5452.98    141.42 o 
   2  -8   5     1269.01     1115.61     53.76 o 
   3  -8   5      189.41      162.46     24.54 o 
   4  -8   5      121.98      136.16     24.54 o 
   5  -8   5        0.16       -8.77     12.27 o 
 -10  -7   5      110.97      139.09     47.92 o 
  -9  -7   5       51.13       46.46     25.71 o 
  -8  -7   5        0.34        5.82     11.10 o 
  -7  -7   5        3.51       -5.50     11.40 o 
  -6  -7   5     2725.77     2773.89     76.04 o 
  -5  -7   5     2604.23     2594.61     71.42 o 
  -4  -7   5     1673.09     1564.47     63.11 o 
  -3  -7   5      761.35      668.36     31.94 o 
  -2  -7   5      121.20      117.37     16.61 o 
  -1  -7   5     1605.15     1466.91     67.50 o 
   0  -7   5     6309.11     6198.09    149.02 o 
   1  -7   5     4199.60     4031.74    110.45 o 
   2  -7   5      273.12      227.91     26.30 o 
   3  -7   5      162.79       98.18     18.70 o 
   4  -7   5       59.54       42.08     14.61 o 
   5  -7   5     1868.57     1868.89     75.97 o 
   6  -7   5     1430.30     1380.34     67.21 o 
 -10  -6   5       39.46       66.54     26.59 o 
  -9  -6   5      894.80      992.99     49.65 o 
  -8  -6   5        8.11      -14.03      9.93 o 
  -7  -6   5      214.52      203.95     26.30 o 
  -6  -6   5      969.88      934.40     39.92 o 
  -5  -6   5      174.65      226.94     22.25 o 
  -4  -6   5     2532.98     2511.49     65.78 o 
  -3  -6   5     1922.53     1930.81     54.68 o 
  -2  -6   5      233.56      252.03     21.59 o 
  -1  -6   5     4971.74     4991.54    152.53 o 
   0  -6   5     3615.88     3691.25     81.92 o 
   1  -6   5      351.57      352.97     30.39 o 
   2  -6   5     2685.00     2508.80     79.48 o 
   3  -6   5      708.76      653.35     37.99 o 
   4  -6   5     5148.06     4889.04    129.74 o 
   5  -6   5     4598.31     4756.38    132.07 o 
   6  -6   5       38.91       30.39     15.78 o 
 -10  -5   5     2955.66     3165.08    109.87 o 
  -9  -5   5      646.05      744.52     47.34 o 
  -8  -5   5      131.27      145.51     24.54 o 
  -7  -5   5      358.30      319.66     32.73 o 
  -6  -5   5     6180.99     6226.72    151.94 o 
  -5  -5   5    12600.17    12406.11    257.13 o 
  -4  -5   5     3335.55     3375.46     92.33 o 
  -3  -5   5      662.80      721.73     35.06 o 
  -2  -5   5       82.01       72.50     11.34 o 
  -1  -5   5      553.48      534.48     24.75 o 
   0  -5   5    13245.68    13842.40    227.56 o 
   1  -5   5     2614.54     2654.56     62.48 o 
   2  -5   5     1640.59     1522.35     55.52 o 
   3  -5   5     2442.64     2603.64    152.23 o 
   4  -5   5      168.53      147.32     30.10 o 
   5  -5   5      427.36      441.51    103.73 o 
   6  -5   5      161.48      133.24     21.04 o 
   7  -5   5     1794.32     1892.27     75.39 o 
 -10  -4   5        0.78        9.93     15.78 o 
  -9  -4   5      103.02       78.31     21.04 o 
  -8  -4   5     1019.61     1028.53     53.18 o 
  -7  -4   5     3245.36     3532.08    104.02 o 
  -6  -4   5     4903.69     5389.28    135.58 o 
  -5  -4   5     4866.63     5092.41    126.23 o 
  -4  -4   5     1230.48     1349.37     50.26 o 
  -3  -4   5        3.37       12.27      7.60 o 
  -2  -4   5     5816.40     5657.52    128.57 o 
  -1  -4   5    13536.55    13328.28    262.98 o 
   0  -4   5     1560.49     1668.54     43.60 o 
   1  -4   5     1968.78     2366.11    189.93 o 
   2  -4   5      198.62      219.74     21.14 o 
   3  -4   5     1049.58     1138.49     72.46 o 
   4  -4   5     2964.96     3097.11     84.24 o 
   5  -4   5      767.22      799.92    143.18 o 
   6  -4   5        2.87        0.15     33.60 o 
   7  -4   5       93.36       53.18     16.36 o 
   8  -4   5      119.03      133.24     24.54 o 
  -9  -3   5      421.97      433.04     43.83 o 
  -8  -3   5      577.71      539.98     45.58 o 
  -7  -3   5      107.81      155.45     24.54 o 
  -6  -3   5      161.78      155.45     22.21 o 
  -5  -3   5      349.87      322.00     29.22 o 
  -4  -3   5       11.05       11.10      8.18 o 
  -3  -3   5     2911.02     2860.03     77.72 o 
  -2  -3   5     5568.23     5305.13    119.80 o 
  -1  -3   5      113.26      202.78     19.29 o 
   0  -3   5      208.71      274.67     19.29 o 
   1  -3   5     2062.53     2479.43     50.81 o 
   2  -3   5     4809.20     5075.95    122.14 o 
   3  -3   5    12361.70    12493.91    230.40 o 
   4  -3   5     6533.48     6416.13    135.97 o 
   5  -3   5      119.57      159.28     38.86 o 
   6  -3   5      547.48      603.39     33.67 o 
   7  -3   5     1840.26     1836.54    114.83 o 
   8  -3   5     2805.98     2691.14     87.66 o 
   9  -3   5     3952.18     4097.77    121.55 o 
  -9  -2   5       17.05       15.19     15.19 o 
  -8  -2   5      139.52      161.88     26.30 o 
  -7  -2   5     3824.11     3867.52    113.37 o 
  -6  -2   5     9647.99     9262.65    207.46 o 
  -5  -2   5     2896.19     2943.01     86.49 o 
  -4  -2   5     2266.33     2128.36     66.62 o 
  -3  -2   5      897.73      940.87     37.99 o 
  -2  -2   5     1202.83     1313.13     44.41 o 
  -1  -2   5     9936.29     9930.61    196.94 o 
   0  -2   5     1155.62     1323.07     41.49 o 
   1  -2   5    11632.55    12041.99    618.29 o 
   2  -2   5     8692.84     9117.71    408.78 o 
   3  -2   5       75.79       64.17     11.55 o 
   4  -2   5      505.65      475.33     56.10 o 
   5  -2   5       46.44       52.55     12.86 o 
   6  -2   5     3453.05     3383.31     91.75 o 
   7  -2   5     6538.06     6704.27    145.52 o 
   8  -2   5     1066.74     1111.57    172.40 o 
   9  -2   5        0.06       13.44     11.69 o 
  10  -2   5       65.76       70.71     19.29 o 
  -9  -1   5      846.20      757.96     50.84 o 
  -8  -1   5     6072.73     5958.48    160.71 o 
  -7  -1   5     6679.82     6340.68    162.46 o 
  -6  -1   5        6.97       -1.17      8.18 o 
  -5  -1   5      261.04      235.51     25.13 o 
  -4  -1   5     1004.84     1006.33     42.66 o 
  -3  -1   5    10471.42     9846.46    203.37 o 
  -2  -1   5     5427.19     4973.78    112.20 o 
  -1  -1   5     1412.78     1350.54     42.08 o 
   0  -1   5      401.93      385.41     18.82 o 
   1  -1   5       62.80       99.90     25.22 o 
   2  -1   5    13415.68    15238.56    379.56 o 
   3  -1   5    14132.99    15256.36    764.39 o 
   4  -1   5     1861.34     2171.85     77.43 o 
   5  -1   5     1843.26     1848.25     51.72 o 
   6  -1   5      269.94      385.28     48.80 o 
   7  -1   5     1557.19     1394.87    206.00 o 
   8  -1   5     4964.68     4831.21    119.80 o 
   9  -1   5        6.57        3.49      9.90 o 
  10  -1   5      479.71      454.07     37.99 o 
  -8   0   5       20.14       12.27     15.78 o 
  -6   0   5       92.49       77.14     16.36 o 
  -5   0   5      634.33      599.59     35.65 o 
  -4   0   5     2521.23     2375.56     73.05 o 
  -3   0   5      668.57      521.86     28.64 o 
  -2   0   5      360.80      448.23     24.54 o 
  -1   0   5      500.37      470.26     31.56 o 
   0   0   5     7760.66     8000.98    186.36 o 
   1   0   5    12653.35    12933.49    190.45 o 
   2   0   5    18794.57    18385.64    334.16 o 
   3   0   5     1880.49     1810.15     44.88 o 
   4   0   5     1261.45     1338.33     82.98 o 
   5   0   5     3865.53     3751.58    126.12 o 
   6   0   5     4014.46     3867.49     72.09 o 
   7   0   5     3374.76     3510.62     82.91 o 
   8   0   5     2555.86     2581.88     71.17 o 
   9   0   5       35.35       38.73     19.58 o 
  10   0   5      427.32      132.07    144.35 o 
  -8   1   5     1346.79     1309.04     66.62 o 
  -7   1   5      328.31      306.22     33.89 o 
  -6   1   5        1.28        0.58      9.93 o 
  -5   1   5     1565.90     1535.79     59.02 o 
  -4   1   5      558.49      522.45     30.97 o 
  -3   1   5      110.78      157.20     18.70 o 
  -2   1   5      799.09      785.55     22.28 o 
  -1   1   5       69.64       37.04      7.98 o 
   0   1   5    10823.92    10881.90    207.46 o 
   1   1   5    18765.96    19382.29    273.40 o 
   2   1   5      444.53      528.56     62.32 o 
   3   1   5     4331.82     4661.69    107.30 o 
   4   1   5      536.90      546.31     46.99 o 
   5   1   5    12755.60    13102.86    192.61 o 
   6   1   5    12206.59    12221.36    183.62 o 
   7   1   5     1355.57     1300.44     54.72 o 
   8   1   5       87.68       96.60     13.87 o 
   9   1   5        3.55        2.86     23.38 o 
  10   1   5     1615.04     1264.04    201.03 o 
  11   1   5     2569.64     2875.22    329.01 o 
  -7   2   5       24.31       49.67     17.53 o 
  -6   2   5        8.03        7.60     10.52 o 
  -5   2   5      596.38      645.76     37.40 o 
  -4   2   5     5223.76     5186.50    126.81 o 
  -3   2   5     2265.82     2255.40     60.79 o 
  -2   2   5      113.26      129.79     14.66 o 
  -1   2   5     1188.85     1220.69     68.67 o 
   0   2   5       61.45       70.88      9.82 o 
   1   2   5    14194.56    14111.13    224.42 o 
   2   2   5     5836.37     5496.47     89.53 o 
   3   2   5     1028.73     1081.99     24.67 o 
   4   2   5      768.93      728.86     23.80 o 
   5   2   5     1285.13     1302.04     29.11 o 
   6   2   5      165.42      176.37     15.32 o 
   7   2   5     3978.66     4149.49    144.84 o 
   8   2   5      231.77      209.42     22.64 o 
   9   2   5     3684.88     3563.05    294.53 o 
  10   2   5     2883.04     2420.56    264.73 o 
  11   2   5        0.57        5.26    125.06 o 
  -7   3   5        0.20       -8.18     11.69 o 
  -6   3   5     3751.16     3686.94    111.62 o 
  -5   3   5     6361.38     6189.32    153.70 o 
  -4   3   5     1777.84     1795.55     57.86 o 
  -3   3   5      454.89      417.01     25.60 o 
  -2   3   5      174.92      146.57     29.80 o 
  -1   3   5    10154.12     9706.73    172.64 o 
   0   3   5    14041.70    13353.66    496.74 o 
   1   3   5     5614.62     5455.83    100.58 o 
   2   3   5      577.71      557.05     21.24 o 
   3   3   5     2125.84     2233.55     56.39 o 
   4   3   5     4606.79     4916.51    203.95 o 
   5   3   5    11269.77    11253.10    364.66 o 
   6   3   5     1458.10     1489.23     75.97 o 
   7   3   5      342.94      372.61     20.99 o 
   8   3   5     2391.26     2182.64    306.51 o 
   9   3   5      447.20      433.11     58.92 o 
  10   3   5      350.26      238.43    134.41 o 
  11   3   5      107.20      122.72    136.16 o 
  12   3   5       16.81       99.35    147.27 o 
  -6   4   5      609.58      663.29     43.83 o 
  -5   4   5        0.81        4.68     10.52 o 
  -4   4   5        2.06        2.24      8.18 o 
  -3   4   5      100.68       87.32     14.22 o 
  -2   4   5     4229.97     4040.23     91.55 o 
  -1   4   5     8949.08     8239.23    153.85 o 
   0   4   5     1413.66     1390.48     40.93 o 
   1   4   5        0.61       -0.35      8.18 o 
   2   4   5      117.15      126.02     12.27 o 
   3   4   5     2455.21     2356.75     47.46 o 
   4   4   5    10035.39     9586.40    346.55 o 
   5   4   5     4929.47     4714.31    206.88 o 
   6   4   5       30.28       14.61     15.19 o 
   7   4   5       28.92       67.21     27.47 o 
   8   4   5     2442.64     2263.94    130.32 o 
   9   4   5     4780.04     4579.90    205.71 o 
  10   4   5     4169.77     4228.09    202.78 o 
  11   4   5      711.04      385.70    173.57 o 
  12   4   5       21.01       77.14    149.02 o 
  -5   5   5     1410.08     1534.03     67.79 o 
  -4   5   5      257.28      229.75     25.51 o 
  -3   5   5      132.31      127.67     18.25 o 
  -2   5   5        2.89       -3.55     16.36 o 
  -1   5   5        9.56       -4.28     12.56 o 
   0   5   5     2762.64     2828.32     97.59 o 
   1   5   5     4429.86     4566.56     93.88 o 
   2   5   5      654.04      735.89     32.14 o 
   3   5   5     3624.90     3527.26    203.08 o 
   4   5   5     2476.39     2581.27    158.37 o 
   5   5   5      206.37      184.08     47.92 o 
   6   5   5     1407.73     1737.40    119.22 o 
   7   5   5     3153.69     2971.64    160.71 o 
   8   5   5     7680.51     7711.67    299.21 o 
   9   5   5     3978.72     4000.18    197.53 o 
  10   5   5      792.05      881.85    106.36 o 
  11   5   5        0.04       -8.89     41.20 o 
  12   5   5      314.82      141.42    158.37 o 
  -4   6   5        0.58        1.17     10.53 o 
  -3   6   5      197.01      214.60     31.27 o 
  -2   6   5     5151.97     5245.52    274.08 o 
  -1   6   5     6048.90     6134.28    130.43 o 
   0   6   5     5556.50     5555.39    116.44 o 
   1   6   5      302.72      289.18     18.57 o 
   2   6   5      834.39      798.76     28.88 o 
   3   6   5     2379.99     2345.06     81.23 o 
   5   6   5      360.39      387.45     74.80 o 
   6   6   5     1424.71     1227.81    106.94 o 
   7   6   5     2145.12     1872.98    132.07 o 
   8   6   5      133.43       67.21     34.48 o 
   9   6   5     3399.65     3197.81    181.75 o 
  10   6   5      397.94      579.13     88.83 o 
  11   6   5      910.18     1077.04    106.36 o 
  12   6   5     2888.55     2745.48    181.16 o 
  -3   7   5     2471.80     2612.81     82.04 o 
  -2   7   5     2240.50     2350.20    146.10 o 
  -1   7   5      177.49      189.26     21.92 o 
   0   7   5        0.04       -2.74      6.27 o 
   1   7   5      117.66      121.77     29.22 o 
   2   7   5     3303.79     3399.35    175.90 o 
   3   7   5     4245.11     4399.83    180.58 o 
   4   7   5      160.77      158.96     56.10 o 
   5   7   5      413.45      393.88     78.89 o 
   6   7   5        5.58        0.00     21.04 o 
   7   7   5     3804.48     3849.99    213.30 o 
   8   7   5     6027.47     5869.07    274.67 o 
   9   7   5     3615.49     3633.18    206.29 o 
  10   7   5       64.24       19.87     26.88 o 
  11   7   5      197.86      274.08     66.62 o 
  12   7   5      504.11      492.06     94.09 o 
  -2   8   5      385.65      452.84     38.15 o 
  -1   8   5     1706.35     1980.36     94.38 o 
   0   8   5      509.97      501.09     30.34 o 
   1   8   5     3461.42     3483.68     86.24 o 
   2   8   5     1808.73     1828.00     53.22 o 
   3   8   5      346.93      305.64     81.82 o 
   4   8   5       52.14      106.94     51.43 o 
   5   8   5      797.21      670.30    111.62 o 
   6   8   5     3083.57     3017.23    201.62 o 
   7   8   5     3031.03     2964.63    196.36 o 
   8   8   5     2960.60     2801.00    187.59 o 
   9   8   5     1375.21     1198.01    118.63 o 
  10   8   5       51.09       92.33     43.83 o 
  11   8   5      971.08     1037.88    135.00 o 
  12   8   5     3071.25     3079.76    209.21 o 
  -1   9   5      494.26      513.54     40.48 o 
   0   9   5      456.20      576.82     34.53 o 
   1   9   5      324.60      321.65     28.18 o 
   2   9   5      250.57      138.50     64.87 o 
   3   9   5     2528.75     2993.85    229.08 o 
   4   9   5       52.69       71.30     45.00 o 
   5   9   5     2185.40     2241.74    187.01 o 
   6   9   5     1158.13     1159.44    154.86 o 
   7   9   5       61.95       38.57     37.99 o 
   8   9   5      886.33      991.13    136.16 o 
   9   9   5       18.56       16.95     31.56 o 
  10   9   5      800.98      711.79    117.46 o 
  11   9   5     1222.12     1354.04    163.63 o 
  12   9   5       86.31      128.57     61.36 o 
   0  10   5      290.41      260.06     86.49 o 
   1  10   5     3048.11     3377.80    257.72 o 
   2  10   5     3770.36     4088.42    285.77 o 
   3  10   5       39.30       32.14     49.67 o 
   5  10   5       20.98       29.80     40.32 o 
   6  10   5     2202.15     2040.12    184.67 o 
   7  10   5     5350.36     5302.21    307.98 o 
   8  10   5     1456.96     1341.18    172.98 o 
   9  10   5      466.30      426.02     96.43 o 
  10  10   5        1.51        2.34     27.47 o 
  11  10   5      557.88      417.26     96.43 o 
   2  11   5        0.22      -16.95     39.15 o 
   3  11   5      346.62      460.50    122.14 o 
   4  11   5     2264.82     2425.82    224.99 o 
   5  11   5     3493.04     3448.51    264.73 o 
   6  11   5     4186.41     4146.28    289.28 o 
   7  11   5      697.53      585.56    121.55 o 
   8  11   5      138.52      153.70     66.62 o 
   9  11   5     1050.06     1043.73    158.96 o 
  10  11   5     1165.82     1223.72    171.81 o 
   5  12   5      313.40      305.64    102.85 o 
   6  12   5       15.14       48.50     53.18 o 
   7  12   5      181.57      202.78     87.66 o 
   8  12   5       26.70      -13.44     39.15 o 
   9  12   5      466.80      618.29    129.74 o 
  -5 -12   6      934.57     1033.21     56.69 o 
  -4 -12   6       68.75       81.23     20.45 o 
  -3 -12   6      684.56      639.91     45.00 o 
  -7 -11   6     3240.56     3055.80    198.69 o 
  -6 -11   6     3977.31     3929.15    124.48 o 
  -5 -11   6     1082.91     1121.34    115.71 o 
  -4 -11   6      478.94      561.60     47.34 o 
  -3 -11   6      135.86      189.34     28.05 o 
  -2 -11   6      736.86      797.70     47.92 o 
  -1 -11   6     1047.24      967.17     53.76 o 
   0 -11   6      164.47      155.45     26.88 o 
  -8 -10   6     3071.01     3207.74    201.03 o 
  -7 -10   6     1512.96     1659.15     63.10 o 
  -6 -10   6       44.13       50.02     14.80 o 
  -5 -10   6      440.96      446.24     36.69 o 
  -4 -10   6      628.66      701.84     40.47 o 
  -3 -10   6     2615.62     2588.28     89.41 o 
  -2 -10   6     2426.53     2195.57     80.65 o 
  -1 -10   6        8.81       15.19     12.27 o 
   0 -10   6       20.22        6.43     11.10 o 
   1 -10   6      151.98      121.55     23.38 o 
   2 -10   6     2214.19     2070.51     82.98 o 
  -9  -9   6      769.61      780.75    112.79 o 
  -8  -9   6        8.01        8.37     16.95 o 
  -7  -9   6      457.19      457.19     37.27 o 
  -6  -9   6      204.69      178.01     22.70 o 
  -5  -9   6      345.20      397.94     33.00 o 
  -4  -9   6     3820.35     3827.47     97.95 o 
  -3  -9   6     3430.59     3401.29     90.28 o 
  -2  -9   6      364.19      321.42     33.31 o 
  -1  -9   6       28.36       34.48     14.03 o 
   0  -9   6     1421.51     1332.42     59.61 o 
   1  -9   6     3568.34     3328.13    105.78 o 
   2  -9   6     3033.76     2876.39     98.18 o 
   3  -9   6     1302.23     1286.25     61.95 o 
  -9  -8   6      279.90      263.19     30.47 o 
  -8  -8   6     4266.14     4264.50    239.31 o 
  -7  -8   6     2229.58     2248.76     71.38 o 
  -6  -8   6       61.34       55.53     14.13 o 
  -5  -8   6     1776.91     1826.52     60.67 o 
  -4  -8   6      604.86      635.55     35.50 o 
  -3  -8   6       61.49       61.86     26.88 o 
  -2  -8   6       19.98       26.29     20.45 o 
  -1  -8   6      520.19      489.72     33.89 o 
   0  -8   6     2348.95     2235.89     78.31 o 
   1  -8   6     1995.13     1932.59     72.46 o 
   2  -8   6      592.38      548.16     43.83 o 
   3  -8   6      202.60      168.31     25.13 o 
   4  -8   6      171.02      147.85     25.13 o 
  -9  -7   6     4203.26     4285.65    113.37 o 
  -8  -7   6     2454.53     2535.00    113.37 o 
  -7  -7   6      165.37      187.39     23.82 o 
  -6  -7   6      711.52      716.84     38.33 o 
  -5  -7   6     2295.29     2287.91     75.39 o 
  -4  -7   6     7307.07     7173.16    215.35 o 
  -3  -7   6     5827.38     5772.72    121.32 o 
  -2  -7   6      123.62      101.78     18.99 o 
  -1  -7   6      578.93      602.57     49.09 o 
   0  -7   6      576.37      628.81     36.82 o 
   1  -7   6     6136.39     5874.33    147.27 o 
   2  -7   6     1725.45     1715.20     66.62 o 
   3  -7   6      162.96      126.23     21.62 o 
   4  -7   6      946.71      884.77     47.92 o 
   5  -7   6       93.40      111.03     21.62 o 
   6  -7   6     1145.67     1087.56     59.02 o 
  -9  -6   6      103.27       84.74     22.21 o 
  -8  -6   6      497.08      476.87     43.25 o 
  -7  -6   6      453.27      445.89     39.74 o 
  -6  -6   6     3728.40     3752.40    108.70 o 
  -5  -6   6     6600.75     6575.02    159.54 o 
  -4  -6   6     1914.74     1860.72     56.76 o 
  -3  -6   6      736.01      726.31     32.74 o 
  -2  -6   6     1276.73     1173.86     41.41 o 
  -1  -6   6     5715.88     5469.20    111.35 o 
   0  -6   6     7742.53     7888.64    179.99 o 
   1  -6   6     5284.65     5005.34    126.23 o 
   2  -6   6      266.68      203.95     23.38 o 
   3  -6   6      690.86      722.31     40.91 o 
   4  -6   6     1277.25     1212.03     54.93 o 
   5  -6   6     2822.98     2718.02     92.33 o 
   6  -6   6     1701.93     1691.24     71.30 o 
   7  -6   6        0.28      -11.69     12.27 o 
  -9  -5   6      536.44      566.86     49.67 o 
  -8  -5   6       50.60       22.21     15.19 o 
  -7  -5   6      111.91      149.60     23.96 o 
  -6  -5   6      455.69      518.94     35.65 o 
  -5  -5   6      453.81      510.76     33.31 o 
  -4  -5   6       69.77       64.87     14.61 o 
  -3  -5   6      296.77      267.65     25.71 o 
  -2  -5   6     4038.62     4062.12    105.78 o 
  -1  -5   6     7444.66     7389.95    136.11 o 
   0  -5   6     7301.49     7985.66    295.41 o 
   1  -5   6      160.44      137.33     18.70 o 
   2  -5   6       88.53       59.61     13.44 o 
   3  -5   6      163.76      221.12     24.66 o 
   4  -5   6     2671.09     2413.30     76.63 o 
   5  -5   6     1878.36     1843.71    152.82 o 
   6  -5   6      650.68      686.76     41.16 o 
   7  -5   6        0.61      -12.27      8.18 o 
  -9  -4   6      492.46      592.58     51.43 o 
  -8  -4   6       22.36       45.58     16.36 o 
  -7  -4   6       43.10       47.92     16.36 o 
  -6  -4   6     1919.88     1814.54     68.96 o 
  -5  -4   6     5087.12     4955.08    127.40 o 
  -4  -4   6     2803.93     2831.39     84.15 o 
  -3  -4   6      129.48      120.97     17.53 o 
  -2  -4   6       98.23       65.45     12.86 o 
  -1  -4   6     1132.29     1138.98     44.41 o 
   0  -4   6    11056.96    11341.22    260.06 o 
   1  -4   6     4652.68     5111.17    232.00 o 
   2  -4   6     1270.33     1346.93    312.65 o 
   3  -4   6     3240.18     3407.45     88.11 o 
   4  -4   6      392.92      476.41     97.30 o 
   5  -4   6      977.64      902.99    238.14 o 
   6  -4   6      261.41      227.12     52.89 o 
   7  -4   6     1951.23     1957.53     70.98 o 
   8  -4   6     3433.96     3381.30    107.53 o 
  -9  -3   6      108.09      133.83     26.88 o 
  -8  -3   6      160.28      179.41     28.05 o 
  -7  -3   6     3645.78     3830.70    115.13 o 
  -6  -3   6     8968.21     8912.60    203.95 o 
  -5  -3   6     1713.07     1804.61     64.87 o 
  -4  -3   6        1.40       13.44      8.18 o 
  -3  -3   6      475.55      476.87     28.64 o 
  -2  -3   6    14128.62    13654.96    270.57 o 
  -1  -3   6    17900.61    17748.05    340.70 o 
   0  -3   6      945.15      897.63     36.23 o 
   1  -3   6     1558.50     1962.80    151.36 o 
   2  -3   6     2728.82     2965.39     75.17 o 
   3  -3   6     1990.47     2134.41     62.25 o 
   4  -3   6     3007.40     3229.23    163.05 o 
   5  -3   6      600.44      712.01    156.03 o 
   6  -3   6      715.94      781.34     70.42 o 
   7  -3   6      886.38      810.78     41.55 o 
   8  -3   6       65.26       91.11     18.52 o 
   9  -3   6      902.28      972.43     52.60 o 
  -9  -2   6      549.88      504.33     49.09 o 
  -8  -2   6     2762.80     2831.39    100.52 o 
  -7  -2   6     1883.52     1943.70     76.56 o 
  -6  -2   6       50.39       74.80     17.53 o 
  -5  -2   6      127.90      158.37     22.79 o 
  -4  -2   6     1706.05     1790.00     61.95 o 
  -3  -2   6    10321.82     9841.78    206.29 o 
  -2  -2   6     8118.27     7617.00    163.63 o 
  -1  -2   6      308.48      312.07     20.45 o 
   0  -2   6     2154.09     2394.85     64.87 o 
   1  -2   6     2391.24     2636.51    227.91 o 
   2  -2   6     8174.01     8960.02    421.35 o 
   3  -2   6     9880.17    10726.44    199.25 o 
   4  -2   6     1101.97     1166.60     80.65 o 
   5  -2   6      232.17      260.83     23.37 o 
   6  -2   6      997.96     1069.18     43.17 o 
   7  -2   6     1541.92     1545.56     55.30 o 
   8  -2   6     2041.85     2004.80    104.61 o 
   9  -2   6     1058.10     1153.59     53.76 o 
  10  -2   6      418.50      400.31     38.57 o 
  -8  -1   6      131.32      161.88     27.47 o 
  -7  -1   6     1757.62     1594.23     68.96 o 
  -6  -1   6     1202.01     1276.90     57.86 o 
  -5  -1   6      243.43      260.64     28.05 o 
  -4  -1   6       13.46       14.03      8.77 o 
  -3  -1   6      132.22      137.33     18.12 o 
  -2  -1   6       48.70       52.60     11.10 o 
  -1  -1   6     8360.58     8670.66    177.66 o 
   0  -1   6     1934.39     2032.04     53.62 o 
   1  -1   6     7441.22     7708.73    277.41 o 
   2  -1   6     3836.43     4088.51    122.34 o 
   3  -1   6     3822.46     4245.23    245.15 o 
   4  -1   6     1281.51     1554.55     46.29 o 
   5  -1   6      702.45      673.49    201.03 o 
   6  -1   6     6843.12     6965.21    141.49 o 
   7  -1   6     7178.90     7071.14    147.42 o 
   8  -1   6     2242.10     2305.75    106.65 o 
   9  -1   6       44.40       30.20     34.19 o 
  10  -1   6        0.69        9.35     12.27 o 
  -8   0   6     5098.09     4751.71    143.18 o 
  -7   0   6     5612.23     5561.68    153.70 o 
  -6   0   6     1023.55      857.31     47.92 o 
  -5   0   6        2.11       -1.75      8.18 o 
  -4   0   6      235.55      203.37     24.54 o 
  -3   0   6     6299.65     5727.06    134.41 o 
  -2   0   6     7152.07     6540.54    144.35 o 
  -1   0   6      298.79      249.26     19.49 o 
   0   0   6        1.79      179.41     63.70 o 
   1   0   6      727.90      753.66     43.30 o 
   2   0   6     3675.34     3837.98     71.48 o 
   3   0   6     4718.13     4955.54     85.66 o 
   4   0   6      917.48     1054.58     74.85 o 
   5   0   6     3879.53     3672.03     92.08 o 
   6   0   6     8203.25     8459.81    161.60 o 
   7   0   6       99.40      241.35    101.10 o 
   8   0   6     2749.50     2913.28    144.93 o 
   9   0   6      287.70      301.40     75.97 o 
  10   0   6     1978.71     1415.40    220.90 o 
  -7   1   6        2.97       -6.43     12.27 o 
  -6   1   6       27.29       39.74     16.36 o 
  -5   1   6      139.21      125.64     22.21 o 
  -4   1   6     8008.17     7096.30    166.55 o 
  -3   1   6     2238.56     1943.70     64.28 o 
  -2   1   6     1131.59     1175.31     40.21 o 
  -1   1   6      559.54      514.98     24.49 o 
   0   1   6    10501.81    10923.16    170.12 o 
   1   1   6    14916.99    15128.38    222.05 o 
   2   1   6    18396.96    17513.00    329.37 o 
   3   1   6      105.12       95.91     20.78 o 
   4   1   6      371.29      398.35     36.69 o 
   5   1   6     6417.06     6632.66    108.52 o 
   6   1   6     4675.66     4762.55     84.60 o 
   7   1   6     5310.10     5281.84    107.37 o 
   8   1   6      922.66      943.86     35.89 o 
   9   1   6       72.69       57.86    114.54 o 
  10   1   6      136.22      164.80    135.58 o 
  11   1   6      395.77      421.35    172.40 o 
  -7   2   6      611.59      583.96     35.33 o 
  -6   2   6      540.36      504.92     43.25 o 
  -5   2   6     1756.49     1647.99     65.45 o 
  -4   2   6      138.91      104.02     18.12 o 
  -3   2   6      988.42      957.71     38.59 o 
  -2   2   6      285.60      295.28     23.09 o 
  -1   2   6     1270.94     1163.43     38.78 o 
   0   2   6     7487.86     6989.36    145.51 o 
   1   2   6     1706.32     1577.77     39.13 o 
   2   2   6      523.83      454.69     21.76 o 
   3   2   6     1201.81     1147.94     46.74 o 
   4   2   6     3846.26     3964.24     69.77 o 
   5   2   6    22542.46    22575.16    321.74 o 
   6   2   6     9628.85     9854.57    152.61 o 
   7   2   6     2534.17     2593.64     71.88 o 
   8   2   6       83.30       92.92     87.66 o 
   9   2   6      424.74      432.45    141.42 o 
  10   2   6      679.38      576.21    158.96 o 
  11   2   6     1527.48     1006.33    215.64 o 
  -6   3   6        2.02       19.87     12.86 o 
  -5   3   6      587.13      607.77     39.74 o 
  -4   3   6     1531.70     1447.54     58.44 o 
  -3   3   6     1422.69     1410.13     48.80 o 
  -2   3   6        3.78        5.10     11.40 o 
  -1   3   6     1277.55     1273.68     41.61 o 
   0   3   6      112.34      105.17     29.80 o 
   1   3   6     2086.84     2049.29     50.54 o 
   2   3   6      606.38      530.52     25.04 o 
   3   3   6      156.72      155.36     14.99 o 
   4   3   6     2291.10     2499.73    109.76 o 
   5   3   6     1349.02     1436.13    113.37 o 
   6   3   6     1258.53     1367.92     32.68 o 
   7   3   6      823.52      770.32     62.17 o 
   8   3   6      102.09       94.09     31.85 o 
   9   3   6     1089.15      752.70    163.63 o 
  11   3   6      502.40      217.39    141.42 o 
  12   3   6      143.00      140.25    151.94 o 
  -6   4   6      790.53      809.97     50.84 o 
  -5   4   6     3192.51     3149.89    102.27 o 
  -4   4   6      570.25      551.18     35.65 o 
  -3   4   6        4.88       -3.84      7.60 o 
  -2   4   6       53.93       48.06     21.62 o 
  -1   4   6     2360.16     2411.34     63.93 o 
   0   4   6     6163.54     5815.72    115.48 o 
   1   4   6     9309.31     9351.97    444.14 o 
   2   4   6      273.20      208.40     40.67 o 
   3   4   6     1006.36      979.60     26.88 o 
   4   4   6     1267.47     1157.69     99.35 o 
   5   4   6     8442.68     8429.30    322.59 o 
   6   4   6     7964.90     8022.56    306.81 o 
   7   4   6        3.70       -1.17     12.27 o 
   9   4   6     1279.71     1059.40    205.12 o 
  10   4   6      490.74      449.40    153.70 o 
  11   4   6      476.43      340.70    158.37 o 
  12   4   6      182.64      237.85    151.94 o 
  -5   5   6        4.52        1.17     11.69 o 
  -4   5   6      369.46      349.90     32.23 o 
  -3   5   6      421.78      455.00     34.89 o 
  -2   5   6     7322.64     7502.04    152.92 o 
  -1   5   6    10213.65     9989.95    187.03 o 
   0   5   6     2452.84     2537.25     65.45 o 
   1   5   6        0.69        1.63      4.59 o 
   2   5   6      990.03      931.31     59.90 o 
   3   5   6     6566.90     6682.88    120.64 o 
   4   5   6    10997.28    11168.94    421.93 o 
   5   5   6     3075.22     3331.05    188.76 o 
   6   5   6     1229.22     1148.92    102.27 o 
   7   5   6      451.15      466.35     74.22 o 
   8   5   6      802.36      798.28     97.59 o 
   9   5   6     4873.07     4976.12    232.00 o 
  11   5   6        2.88      -19.87    128.57 o 
  12   5   6      356.76      195.19    159.54 o 
  -4   6   6        8.92        5.77     11.60 o 
  -3   6   6      306.08      310.42     35.65 o 
  -2   6   6      256.69      257.71     43.54 o 
  -1   6   6        6.16        1.54      8.42 o 
   0   6   6      166.14      193.60     71.88 o 
   1   6   6       57.37       50.57     10.68 o 
   2   6   6     1159.83     1077.80     81.82 o 
   3   6   6      724.45      804.76     60.78 o 
   4   6   6      654.69      590.24     98.18 o 
   5   6   6        0.09        5.26     21.62 o 
   6   6   6       39.14       35.06     29.22 o 
   7   6   6      388.46      360.57     73.05 o 
   8   6   6     3249.28     3355.01    191.10 o 
   9   6   6     2362.45     2366.80    157.20 o 
  10   6   6      524.56      509.01     85.91 o 
  11   6   6      770.65      780.75    108.70 o 
  12   6   6      500.51      413.17    199.28 o 
  -3   7   6      180.50      184.46     36.52 o 
  -2   7   6     1863.84     1925.73     86.49 o 
  -1   7   6     4032.15     4247.70    154.57 o 
   0   7   6     3691.55     3742.10     92.79 o 
   1   7   6       50.54       87.63     20.75 o 
   2   7   6      216.47      197.99     21.33 o 
   3   7   6      590.37      757.96    124.48 o 
   5   7   6     1692.53     1721.04    149.60 o 
   6   7   6     1280.08     1424.17    132.07 o 
   7   7   6     3244.55     3191.38    201.62 o 
   8   7   6      147.72      184.67     55.52 o 
   9   7   6      252.44      426.02     84.74 o 
  10   7   6       21.60       15.78     25.71 o 
  11   7   6     1681.10     1660.85    143.76 o 
  12   7   6     3746.65     3453.19    217.39 o 
  -2   8   6     5020.20     5132.97    126.43 o 
  -1   8   6      888.72      926.44     57.27 o 
   0   8   6      111.34       78.82     21.04 o 
   1   8   6      205.52      223.19     25.42 o 
   2   8   6     1688.78     1762.53    170.64 o 
   3   8   6     6880.54     7216.68    370.51 o 
   4   8   6     1639.54     1798.77    167.72 o 
   5   8   6      732.73      751.53    127.40 o 
   6   8   6      283.46      378.69     86.49 o 
   7   8   6     4280.49     3844.73    237.85 o 
   8   8   6     4439.57     4201.80    246.61 o 
   9   8   6     1044.84      996.39    134.41 o 
  10   8   6       13.07       33.89     35.65 o 
  11   8   6      395.19      422.52     90.00 o 
  12   8   6      126.99       95.84     50.26 o 
  -1   9   6      799.90      867.98     45.92 o 
   0   9   6       98.12      130.73     33.02 o 
   1   9   6     2542.14     2459.13    211.55 o 
   2   9   6     1415.29     1678.96    206.88 o 
   3   9   6       41.98       -1.17     36.23 o 
   4   9   6      711.80      665.63    128.57 o 
   5   9   6      463.23      316.74     90.58 o 
   6   9   6     3232.48     3565.39    246.61 o 
   7   9   6     1608.56     1722.21    162.46 o 
   8   9   6     1354.10     1209.11    157.20 o 
   9   9   6      461.59      436.54     92.92 o 
  10   9   6      669.97      734.00    120.39 o 
  11   9   6     2033.75     2099.73    177.66 o 
  12   9   6     4918.79     4524.38    277.00 o 
   1  10   6        6.67      -42.08     34.48 o 
   2  10   6      575.73      666.79    136.75 o 
   3  10   6      537.51      420.76    108.11 o 
   4  10   6      170.69      289.86     94.67 o 
   5  10   6      528.67      414.34    106.36 o 
   6  10   6      767.20      838.61    142.59 o 
   7  10   6      456.44      457.00    103.44 o 
   8  10   6       29.67       13.44     32.73 o 
   9  10   6       89.59      139.67     61.95 o 
  10  10   6     2084.78     1906.88    177.66 o 
  11  10   6     2038.40     2171.02    192.27 o 
   3  11   6        7.30       57.27     59.02 o 
   4  11   6      167.12      253.04     93.50 o 
   5  11   6      175.23      146.68     71.88 o 
   6  11   6      416.72      348.30     99.93 o 
   7  11   6     3155.09     3346.83    261.22 o 
   8  11   6      973.84      883.02    149.60 o 
   9  11   6      119.39      139.09     64.28 o 
  10  11   6      742.31      656.86    131.49 o 
   6  12   6     4383.45     4551.26    329.60 o 
   7  12   6      654.20      704.78    149.02 o 
   8  12   6        0.79      -40.91     37.40 o 
  -6 -11   7      144.77      163.90     25.43 o 
  -5 -11   7        0.83       -1.42     11.54 o 
  -4 -11   7      136.98      116.29     23.96 o 
  -3 -11   7     1217.93     1205.61     61.36 o 
  -2 -11   7      626.10      683.16     45.58 o 
  -1 -11   7      163.60      121.55     23.96 o 
  -8 -10   7       78.90      137.33     54.93 o 
  -7 -10   7     1364.25     1453.99     60.52 o 
  -6 -10   7     2951.04     3019.49     90.49 o 
  -5 -10   7      680.04      766.33     43.92 o 
  -4 -10   7      343.97      371.29     56.10 o 
  -3 -10   7       22.33       16.36     12.86 o 
  -2 -10   7      537.33      544.66     46.17 o 
  -1 -10   7     1007.39      949.64     53.18 o 
   0 -10   7        0.88        7.01     11.10 o 
   1 -10   7     1141.26     1123.21     59.02 o 
   2 -10   7     2053.07     2041.87     84.15 o 
  -8  -9   7     4964.54     4907.58    194.02 o 
  -7  -9   7     3965.15     4047.19    108.97 o 
  -6  -9   7      550.47      581.52     41.95 o 
  -5  -9   7       80.74       85.78     17.74 o 
  -4  -9   7      467.42      476.69     48.50 o 
  -3  -9   7     4684.17     4636.74    112.03 o 
  -2  -9   7     3260.00     3265.01    103.44 o 
  -1  -9   7       30.78       18.70     11.10 o 
   0  -9   7     1610.61     1493.13     65.45 o 
   1  -9   7      445.64      378.69     37.99 o 
   2  -9   7      643.20      536.47     45.58 o 
   3  -9   7     1738.99     1704.09     74.22 o 
  -9  -8   7     2403.60     2469.58     84.35 o 
  -8  -8   7      686.17      785.62     61.95 o 
  -7  -8   7      509.94      515.27     40.02 o 
  -6  -8   7      177.82      136.60     21.68 o 
  -5  -8   7     1561.05     1470.76    114.54 o 
  -4  -8   7     6275.91     5960.59    131.41 o 
  -3  -8   7     2902.70     2856.44     79.65 o 
  -2  -8   7       63.12       64.97     21.91 o 
  -1  -8   7       75.89      101.10     19.87 o 
   0  -8   7      941.10      917.50     47.92 o 
   1  -8   7     5521.13     5528.95    146.68 o 
   2  -8   7     2989.23     2882.23     96.43 o 
   3  -8   7      360.86      340.12     36.82 o 
   4  -8   7        0.50        3.51     11.10 o 
  -9  -7   7      778.44      833.26     73.34 o 
  -8  -7   7     2045.69     2186.51     75.12 o 
  -7  -7   7     1380.62     1317.76     54.75 o 
  -6  -7   7      178.29      201.04     53.18 o 
  -5  -7   7     1098.05     1124.31     46.61 o 
  -4  -7   7        0.25       -1.38     18.12 o 
  -3  -7   7      118.75      107.67     30.97 o 
  -2  -7   7        6.92        4.15      6.45 o 
  -1  -7   7     1283.26     1425.34     59.61 o 
   0  -7   7     2810.24     2726.20     87.66 o 
   1  -7   7     2208.80     2140.64     75.97 o 
   2  -7   7      293.23      218.56     26.88 o 
   3  -7   7      187.57      201.03     27.47 o 
   4  -7   7       23.71        5.84     11.10 o 
   5  -7   7     1363.66     1127.88     57.86 o 
   6  -7   7     3097.64     3156.90    108.11 o 
  -9  -6   7     3118.85     3270.85    114.54 o 
  -8  -6   7     1445.61     1479.69     69.54 o 
  -7  -6   7        7.71       11.69     11.69 o 
  -6  -6   7        1.26       11.69     10.52 o 
  -5  -6   7     1402.58     1457.48     61.95 o 
  -4  -6   7     3375.44     3543.18    103.44 o 
  -3  -6   7     1207.95     1221.77     70.42 o 
  -2  -6   7        0.21       -2.20      6.37 o 
  -1  -6   7     3302.63     3271.29     79.14 o 
   0  -6   7     1944.20     1972.91     70.13 o 
   1  -6   7      141.67      136.16     20.45 o 
   2  -6   7      679.31      704.20     39.74 o 
   3  -6   7        9.99        3.51      8.77 o 
   4  -6   7     1503.38     1462.15     61.95 o 
   5  -6   7     1676.89     1421.25     62.53 o 
   6  -6   7      116.93      156.62     26.30 o 
  -9  -5   7      308.57      395.63     43.83 o 
  -8  -5   7      808.20      870.16     52.60 o 
  -7  -5   7       35.05       32.73     14.61 o 
  -6  -5   7     4725.17     4619.05    129.74 o 
  -5  -5   7    10050.54    10047.49    224.41 o 
  -4  -5   7     2778.40     2830.81     88.24 o 
  -3  -5   7     1060.49     1080.54     47.92 o 
  -2  -5   7      209.65      218.56     25.13 o 
  -1  -5   7     5200.91     5111.72    104.54 o 
   0  -5   7     8189.67     8997.61    160.56 o 
   1  -5   7     5753.33     6350.61    150.77 o 
   2  -5   7      891.34      892.95     42.66 o 
   3  -5   7       83.10       64.98     53.47 o 
   4  -5   7     1326.04     1347.48    159.25 o 
   5  -5   7     4071.86     4015.54    111.33 o 
   6  -5   7     2124.31     2080.90    141.42 o 
   7  -5   7       19.15       28.05     14.03 o 
  -9  -4   7     1763.98     1766.04     80.06 o 
  -8  -4   7        1.65       -4.68     12.86 o 
  -7  -4   7      870.14      899.97     50.84 o 
  -6  -4   7     1477.24     1472.67     63.11 o 
  -5  -4   7      362.78      376.93     35.06 o 
  -4  -4   7       72.65       59.02     15.19 o 
  -3  -4   7        2.48       -4.09      5.84 o 
  -2  -4   7     8612.88     8298.98    182.92 o 
  -1  -4   7    12089.02    12694.21    260.06 o 
   0  -4   7     6707.30     7282.14    163.05 o 
   1  -4   7      413.53      404.49     37.99 o 
   2  -4   7      332.06      249.29     75.97 o 
   3  -4   7     4424.38     4425.98    108.53 o 
   4  -4   7     6801.59     6964.76    237.56 o 
   5  -4   7     1070.91     1085.94    279.34 o 
   6  -4   7       74.07      120.83     23.67 o 
   7  -4   7      140.11      142.58     51.72 o 
   8  -4   7      411.70      482.71     42.66 o 
  -8  -3   7      130.12      105.78     24.54 o 
  -7  -3   7       65.83       78.89     20.45 o 
  -6  -3   7      881.12      976.52     50.84 o 
  -5  -3   7      931.40      888.28     46.17 o 
  -4  -3   7       13.91       32.73     11.69 o 
  -3  -3   7       17.47       24.54     10.52 o 
  -2  -3   7      390.87      395.05     26.30 o 
  -1  -3   7       99.62       93.50     15.19 o 
   0  -3   7     2373.18     2524.00     73.05 o 
   1  -3   7      306.28      338.16     37.69 o 
   2  -3   7      297.64      295.41     57.86 o 
   3  -3   7     5255.08     5414.64    134.12 o 
   4  -3   7     1320.55     1489.26    146.98 o 
   5  -3   7      398.47      366.48    133.83 o 
   6  -3   7      383.01      411.86     71.30 o 
   7  -3   7     2344.18     2342.54     75.79 o 
   8  -3   7     2213.39     2166.52    233.76 o 
   9  -3   7     2127.34     2320.63     84.15 o 
  -8  -2   7       50.14       51.43     18.70 o 
  -7  -2   7     1094.22     1095.15     57.86 o 
  -6  -2   7     4144.46     4224.00    122.14 o 
  -5  -2   7     1898.12     1850.78     69.54 o 
  -4  -2   7      183.63      226.16     25.71 o 
  -3  -2   7       39.71       60.19     14.03 o 
  -2  -2   7     5225.58     5094.16    122.14 o 
  -1  -2   7    15623.98    14599.34    286.94 o 
   0  -2   7     8661.89     8524.56    178.82 o 
   1  -2   7       55.27       79.59     28.93 o 
   2  -2   7      245.73      305.26     23.38 o 
   3  -2   7     1572.27     1593.26    182.04 o 
   4  -2   7     4936.13     5170.96    162.46 o 
   5  -2   7     1494.03     1473.56     50.75 o 
   6  -2   7      398.60      375.66     29.51 o 
   7  -2   7     4413.71     4339.36    107.07 o 
   8  -2   7     1929.57     1901.98    345.38 o 
   9  -2   7       61.32      -40.91    135.58 o 
  10  -2   7      382.33      409.08     39.74 o 
  -8  -1   7     2119.51     2189.73     90.58 o 
  -7  -1   7     3903.08     3727.85    118.63 o 
  -6  -1   7      136.79      174.15     26.88 o 
  -5  -1   7       12.74       32.73     13.44 o 
  -4  -1   7     1450.46     1386.77     56.10 o 
  -3  -1   7    13579.44    13106.21    268.82 o 
  -2  -1   7    11508.78    10690.33    220.90 o 
  -1  -1   7     1038.46     1035.55     40.32 o 
   0  -1   7      365.96      340.45     31.27 o 
   1  -1   7      579.40      611.15     58.02 o 
   2  -1   7     8931.06     9212.54    145.89 o 
   3  -1   7    10809.89    12193.80    185.28 o 
   4  -1   7     2896.22     3149.70     75.86 o 
   5  -1   7      154.32      150.86     17.24 o 
   6  -1   7       67.41       80.27     27.47 o 
   7  -1   7      830.10      882.55     38.29 o 
   8  -1   7     4336.21     4456.92    199.86 o 
   9  -1   7      837.24      909.89    116.59 o 
  10  -1   7      128.52      120.39    153.70 o 
  -7   0   7      705.17      620.63     52.01 o 
  -6   0   7      204.65      251.29     31.56 o 
  -5   0   7      842.12      800.62     45.00 o 
  -4   0   7     1001.21      969.51     46.75 o 
  -3   0   7        2.87        2.92      8.18 o 
  -2   0   7     1879.48     1831.49     60.19 o 
  -1   0   7     1494.37     1518.83     45.20 o 
   0   0   7     2176.21     2302.02     54.28 o 
   1   0   7     2490.55     2467.11     54.24 o 
   2   0   7     4045.34     4142.45    166.59 o 
   3   0   7       84.99       79.76     10.40 o 
   4   0   7      398.42      382.25     30.70 o 
   5   0   7     1165.78     1266.20     74.84 o 
   6   0   7     3586.76     3733.99     84.75 o 
   7   0   7     3102.99     3316.28    148.73 o 
   8   0   7     2677.27     2741.39    213.01 o 
   9   0   7      159.33      155.60     54.93 o 
  10   0   7      123.35       43.83    139.67 o 
  11   0   7     1020.58      866.66    214.47 o 
  -7   1   7     1996.61     1936.68     82.98 o 
  -6   1   7      774.70      755.62     47.34 o 
  -5   1   7        0.06       -2.34     11.10 o 
  -4   1   7      695.11      693.68     40.32 o 
  -3   1   7     5835.98     5278.83    131.49 o 
  -2   1   7     2523.57     2414.69     64.92 o 
  -1   1   7     1157.11     1098.26     53.47 o 
   0   1   7      653.24      653.67     46.21 o 
   1   1   7     3487.94     3798.37     74.61 o 
   2   1   7      676.97      685.70     29.29 o 
   3   1   7     4862.80     4768.22     98.11 o 
   4   1   7      230.48      240.65     18.43 o 
   5   1   7     5430.03     5260.04    126.20 o 
   6   1   7     9661.04     9948.52    156.91 o 
   7   1   7     3128.84     3200.44     74.58 o 
   8   1   7       28.47       31.27      9.30 o 
   9   1   7      127.67      126.81    118.63 o 
  10   1   7     1694.55     1373.91    223.82 o 
  11   1   7     2618.04     2688.21    333.69 o 
  -6   2   7      115.40       73.63     21.62 o 
  -5   2   7     1062.81     1015.09     53.76 o 
  -4   2   7     7027.00     6527.68    162.46 o 
  -3   2   7     6376.32     5883.25    161.29 o 
  -2   2   7     1469.76     1322.61     46.14 o 
  -1   2   7        0.28        2.86     13.15 o 
   0   2   7      185.20      246.70     20.06 o 
   1   2   7    10513.80    10619.66    189.40 o 
   2   2   7    10768.71    10345.39    161.73 o 
   3   2   7      502.60      489.97     19.20 o 
   4   2   7      845.83      790.50     53.49 o 
   5   2   7      438.37      448.46     21.16 o 
   6   2   7     1834.75     1798.69     65.96 o 
   7   2   7     5220.10     5203.82    215.93 o 
   8   2   7      878.78      669.13    137.33 o 
   9   2   7      242.42      286.94    119.80 o 
  10   2   7       98.25       64.28    119.22 o 
  11   2   7      328.67      215.64    148.44 o 
  -6   3   7      780.21      765.98     35.70 o 
  -5   3   7     1546.01     1496.63     65.45 o 
  -4   3   7      222.25      199.28     25.71 o 
  -3   3   7      709.65      632.38     34.52 o 
  -2   3   7     2997.88     2789.03     74.05 o 
  -1   3   7     2103.82     2043.75     43.15 o 
   0   3   7     9960.41     9129.55    251.29 o 
   1   3   7     2115.86     1894.60     70.71 o 
   2   3   7       73.25      103.17     11.48 o 
   3   3   7     2406.89     2419.20     69.52 o 
   4   3   7     2920.30     3027.81     57.34 o 
   5   3   7    15103.79    15425.76    226.40 o 
   6   3   7     9139.08     9066.36    267.12 o 
   7   3   7      955.60      934.26     73.54 o 
   8   3   7      119.46      111.09     45.58 o 
   9   3   7      490.81      227.91    120.39 o 
  12   3   7      307.16       64.87    150.19 o 
  -5   4   7      966.82      971.26     54.35 o 
  -4   4   7     2371.07     2508.78     78.14 o 
  -3   4   7     1017.32     1069.39     46.57 o 
  -2   4   7        0.28       -2.26      7.57 o 
  -1   4   7     1906.08     2020.05     59.51 o 
   0   4   7       77.67      103.93     14.34 o 
   1   4   7      190.51      218.55     27.76 o 
   2   4   7      265.84      262.43     15.94 o 
   3   4   7     3761.17     3707.71     93.32 o 
   4   4   7     6064.60     6199.86    117.08 o 
   5   4   7     1922.45     2093.96    111.61 o 
   6   4   7      123.17      159.74     41.37 o 
   7   4   7        0.12        0.10     29.22 o 
   8   4   7      331.72      451.25     65.31 o 
   9   4   7     2176.99     1962.90    279.63 o 
  11   4   7      466.03      324.92    149.60 o 
  12   4   7        3.95      -18.12    141.42 o 
  -4   5   7      721.16      696.07     66.91 o 
  -3   5   7       54.06       30.45     12.99 o 
  -2   5   7      469.17      441.73     33.58 o 
  -1   5   7     1066.32      963.84     93.21 o 
   0   5   7      704.63      777.25     56.10 o 
   1   5   7     1847.67     1954.44     54.29 o 
   2   5   7      724.11      774.38     31.27 o 
   3   5   7      106.84      114.31     13.86 o 
   4   5   7      310.29      357.65     75.97 o 
   5   5   7      942.95      971.85    122.72 o 
   6   5   7     4659.68     4467.69    231.42 o 
   7   5   7     2104.52     2063.50    146.10 o 
   8   5   7     2192.10     2125.44    144.93 o 
   9   5   7      981.69      972.96    227.04 o 
  10   5   7      164.32      124.71     78.60 o 
  11   5   7      815.13      443.56    168.31 o 
  12   5   7        2.21       14.03    137.92 o 
  -3   6   7      141.23      164.34     23.81 o 
  -2   6   7     2984.99     2881.20     82.54 o 
  -1   6   7     4384.50     4309.20    104.07 o 
   0   6   7     2991.40     2887.17    113.37 o 
   1   6   7      153.40      154.03     16.87 o 
   2   6   7      140.47      149.81     15.83 o 
   3   6   7     5820.79     5976.30    193.43 o 
   4   6   7    13169.53    13831.44    527.71 o 
   5   6   7     6117.52     5826.41    293.95 o 
   6   6   7      215.93      250.12     66.04 o 
   7   6   7      334.72      300.96     71.30 o 
   8   6   7      644.35      587.32     94.67 o 
   9   6   7     4870.00     4704.96    244.28 o 
  10   6   7     2268.55     2286.15    161.29 o 
  11   6   7       39.86       61.97     59.32 o 
  12   6   7     1550.22      973.60    223.82 o 
  -2   7   7     1244.87     1255.70     54.52 o 
  -1   7   7      168.53      170.40     37.40 o 
   0   7   7       10.56       12.59      9.57 o 
   1   7   7        7.95       17.69     15.19 o 
   2   7   7     2747.11     2841.94    164.80 o 
   3   7   7     5126.03     5544.73    309.73 o 
   4   7   7      542.63      628.81    116.29 o 
   5   7   7      276.61      332.52     82.98 o 
   6   7   7       38.69        8.18     30.97 o 
   7   7   7     3241.80     3124.17    207.46 o 
   8   7   7     5515.11     5213.97    277.00 o 
   9   7   7     2169.02     2012.65    159.54 o 
  10   7   7       43.54       43.25     36.23 o 
  11   7   7        0.00       10.52     28.05 o 
  12   7   7      610.55      571.74     95.28 o 
  -1   8   7     1351.96     1515.25     65.74 o 
   0   8   7      414.15      434.23     56.98 o 
   1   8   7      375.55      463.42    110.45 o 
   2   8   7       47.79      108.70     56.10 o 
   3   8   7      225.55      361.16     95.84 o 
   4   8   7     2201.04     2241.15    196.94 o 
   5   8   7      263.29      388.04     94.09 o 
   6   8   7      357.94      358.82     88.83 o 
   7   8   7     1417.58     1562.67    153.11 o 
   8   8   7      711.69      487.97     99.93 o 
   9   8   7      224.96      203.37     66.04 o 
  10   8   7       42.94       52.60     42.08 o 
  11   8   7     1163.07     1295.02    160.71 o 
  12   8   7     3673.66     3788.63    243.11 o 
   0   9   7        2.86       31.56     45.00 o 
   1   9   7      177.48      175.90     77.72 o 
   2   9   7     1808.88     1588.97    204.54 o 
   3   9   7     5077.55     5582.13    341.29 o 
   4   9   7     4512.91     5065.53    320.83 o 
   5   9   7      214.32      220.90     75.97 o 
   6   9   7        3.08      -16.36     28.05 o 
   7   9   7      712.81      645.17    124.48 o 
   8   9   7     2069.80     2199.08    189.34 o 
   9   9   7      729.27      722.31    125.06 o 
  10   9   7      598.12      689.59    122.72 o 
  11   9   7     1498.02     1652.67    164.21 o 
   2  10   7     2165.75     2475.49    230.84 o 
   3  10   7       23.42       80.65     59.61 o 
   4  10   7      135.42       93.50     64.87 o 
   5  10   7       16.85      -32.73     35.65 o 
   6  10   7      905.98      705.36    135.58 o 
   7  10   7     4475.82     4569.38    303.30 o 
   8  10   7     1569.01     1503.65    191.10 o 
   9  10   7      149.48      157.20     67.21 o 
  10  10   7      122.53      136.16     64.28 o 
  11  10   7     1550.52     1643.90    202.78 o 
   4  11   7      274.90      376.93    116.29 o 
   5  11   7      611.57      507.84    128.57 o 
   6  11   7     1025.32     1118.53    184.08 o 
   7  11   7       27.27       28.05     48.50 o 
   8  11   7        0.05       29.80     40.91 o 
   9  11   7     1326.03     1614.68    208.04 o 
  10  11   7     2885.90     2705.16    233.17 o 
  -5 -11   8     1157.17     1059.51     60.78 o 
  -4 -11   8        0.14      -13.44     11.69 o 
  -3 -11   8       18.19       11.10     12.27 o 
  -2 -11   8     1804.31     1685.39     75.39 o 
  -1 -11   8     3705.42     3907.84    126.23 o 
  -7 -10   8     1657.11     1759.93    117.76 o 
  -6 -10   8      136.69      146.06     23.29 o 
  -5 -10   8       16.25       19.96     12.73 o 
  -4 -10   8     1008.62      977.11     56.10 o 
  -3 -10   8     4127.83     4225.75    130.32 o 
  -2 -10   8     3761.22     3654.22    117.46 o 
  -1 -10   8      151.28      200.45     29.22 o 
   0 -10   8       14.69       -9.93     11.10 o 
   1 -10   8      113.03      120.39     23.38 o 
  -8  -9   8        0.96        2.03     12.31 o 
  -7  -9   8      818.94      897.75     49.67 o 
  -6  -9   8      129.83      152.26     23.83 o 
  -5  -9   8       34.70       26.44     12.17 o 
  -4  -9   8      639.05      611.09     98.47 o 
  -3  -9   8     1091.08      976.52     54.35 o 
  -2  -9   8        6.31        7.60     12.27 o 
  -1  -9   8     1981.22     1968.82     78.31 o 
   0  -9   8       83.62       73.05     18.70 o 
   1  -9   8     2242.99     2086.29     81.82 o 
   2  -9   8     1236.80     1209.11     61.36 o 
   3  -9   8      261.90      282.85     36.82 o 
  -8  -8   8     3097.63     3009.42     94.24 o 
  -7  -8   8     4658.63     4673.36    120.14 o 
  -6  -8   8     1644.20     1757.11    120.68 o 
  -5  -8   8       68.52       68.15     15.46 o 
  -4  -8   8      230.51      295.40     28.79 o 
  -3  -8   8     2358.17     2391.57     73.54 o 
  -2  -8   8     2258.97     2428.74     87.66 o 
  -1  -8   8      173.80      150.19     24.54 o 
   0  -8   8      135.63      135.58     23.96 o 
   1  -8   8      572.72      606.60     40.32 o 
   2  -8   8       26.52       53.18     16.95 o 
   3  -8   8      348.79      400.89     40.91 o 
   4  -8   8      589.11      508.42     45.58 o 
  -8  -7   8     3117.46     3454.35    116.88 o 
  -7  -7   8      220.71      220.32     30.97 o 
  -6  -7   8      298.61      303.30     34.48 o 
  -5  -7   8     1565.61     1498.24     56.52 o 
  -4  -7   8     9790.04     9989.75    193.29 o 
  -3  -7   8     4351.40     4430.48    113.66 o 
  -2  -7   8       10.33        7.28     12.56 o 
  -1  -7   8      110.92       99.93     19.29 o 
   0  -7   8     1072.74     1079.96     52.60 o 
   1  -7   8     4803.96     5025.21    135.00 o 
   2  -7   8     3194.08     3294.81    102.85 o 
   3  -7   8        1.50       -7.60      8.18 o 
   4  -7   8      180.13      138.50     25.13 o 
   5  -7   8       18.41       36.82     15.19 o 
  -8  -6   8     1549.12     1603.58     74.80 o 
  -7  -6   8      155.97      165.38     26.30 o 
  -6  -6   8     1506.22     1465.66     65.45 o 
  -5  -6   8     2077.31     2176.87     80.65 o 
  -4  -6   8       19.91       22.79     11.69 o 
  -3  -6   8      505.35      527.12     36.23 o 
  -2  -6   8      208.34      174.78     19.99 o 
  -1  -6   8     1381.79     1419.78     48.53 o 
   0  -6   8     3359.32     3476.56    102.85 o 
   1  -6   8     1037.96     1174.05     52.60 o 
   2  -6   8      103.97       91.17     18.70 o 
   3  -6   8       28.78       25.13     12.27 o 
   4  -6   8     1477.14     1657.34     67.79 o 
   5  -6   8     6699.88     6340.74    358.23 o 
   6  -6   8     4345.89     4187.92    135.29 o 
  -8  -5   8      841.63      763.80     51.43 o 
  -7  -5   8       17.61       13.44     14.03 o 
  -6  -5   8      218.82      219.15     29.22 o 
  -5  -5   8     1467.84     1393.20     61.36 o 
  -4  -5   8     1527.90     1598.90     64.87 o 
  -3  -5   8      144.33      168.89     23.96 o 
  -2  -5   8      680.68      744.52     40.32 o 
  -1  -5   8     1211.20     1281.58     53.76 o 
   0  -5   8     2773.15     2931.82     73.93 o 
   1  -5   8       68.34       63.11     15.78 o 
   2  -5   8      166.02      187.01     24.54 o 
   3  -5   8       49.59       50.38     13.91 o 
   4  -5   8     3846.52     3770.36    104.35 o 
   5  -5   8     2046.98     2019.44    218.56 o 
   6  -5   8      422.33      420.09     45.29 o 
   7  -5   8       37.78       11.26     13.95 o 
  -8  -4   8      184.54      224.41     33.89 o 
  -7  -4   8      440.55      395.63     40.32 o 
  -6  -4   8     2041.14     1913.31     76.56 o 
  -5  -4   8     6981.33     7394.34    181.16 o 
  -4  -4   8     2813.84     2686.46     87.07 o 
  -3  -4   8      193.24      205.12     25.71 o 
  -2  -4   8      618.87      586.15     34.48 o 
  -1  -4   8      604.41      638.16     35.65 o 
   0  -4   8     3885.96     3983.82    105.78 o 
   1  -4   8     8612.22     9259.14    202.78 o 
   2  -4   8       52.64       87.18     16.68 o 
   3  -4   8      598.73      585.12    152.82 o 
   4  -4   8      267.60      303.80     58.73 o 
   5  -4   8     2723.20     2740.47    162.46 o 
   6  -4   8     3246.52     3248.33    117.76 o 
   7  -4   8        3.47        0.59     14.03 o 
   8  -4   8     1585.59     1568.31     65.46 o 
  -8  -3   8        7.14        2.34     14.61 o 
  -7  -3   8     1017.59     1075.29     57.86 o 
  -6  -3   8     1946.96     1930.25     76.56 o 
  -5  -3   8      639.01      569.78     38.57 o 
  -4  -3   8        6.34       39.15     13.44 o 
  -3  -3   8      119.04      131.49     21.04 o 
  -2  -3   8     2703.35     2459.72     76.56 o 
  -1  -3   8    14976.90    14680.57    295.12 o 
   0  -3   8     6523.05     6622.36    151.94 o 
   1  -3   8      134.52      124.50     45.29 o 
   2  -3   8       37.66       97.59     83.57 o 
   3  -3   8     4152.97     4228.71    240.77 o 
   4  -3   8    12457.24    13451.31    254.99 o 
   5  -3   8     6290.39     6428.04    143.17 o 
   6  -3   8       24.47       37.61     12.78 o 
   7  -3   8      600.89      657.23    126.81 o 
   8  -3   8      491.83      513.20    100.81 o 
   9  -3   8     1913.19     1970.85    104.61 o 
  -8  -2   8      117.80      120.39     26.30 o 
  -7  -2   8       12.96        8.77     13.44 o 
  -6  -2   8     3031.35     3135.28    103.44 o 
  -5  -2   8     1628.02     1622.86     66.62 o 
  -4  -2   8      678.22      622.96     37.40 o 
  -3  -2   8     4440.16     4268.42    113.96 o 
  -2  -2   8     3613.11     3254.49     91.75 o 
  -1  -2   8      753.67      766.73     36.23 o 
   0  -2   8      776.78      792.44     36.23 o 
   1  -2   8     3158.92     3362.48     84.76 o 
   2  -2   8     4390.96     4803.21    108.19 o 
   3  -2   8     4444.29     4708.44    108.57 o 
   4  -2   8     2851.83     2895.62     86.20 o 
   5  -2   8        3.38       63.70     98.76 o 
   6  -2   8        4.53       16.06      9.30 o 
   7  -2   8     1978.65     2087.33    149.60 o 
   8  -2   8     3031.57     3073.41    139.38 o 
   9  -2   8     1094.79     1157.65     70.42 o 
  -7  -1   8     1821.27     1751.43     77.72 o 
  -6  -1   8     2585.37     2484.26     91.17 o 
  -5  -1   8       37.69       38.57     14.61 o 
  -4  -1   8        0.96       -2.34      9.35 o 
  -3  -1   8       57.78       50.26     14.61 o 
  -2  -1   8     2125.25     1893.44     64.28 o 
  -1  -1   8     4505.36     4427.37    109.87 o 
   0  -1   8     5946.31     5763.88    130.90 o 
   1  -1   8       11.31       23.68     13.56 o 
   2  -1   8      343.60      360.95     34.25 o 
   3  -1   8      148.35      170.32     15.20 o 
   4  -1   8     1701.66     1666.05     51.50 o 
   5  -1   8     1139.17     1042.56     68.96 o 
   6  -1   8     1084.97     1082.62    172.10 o 
   7  -1   8     1382.55     1474.53    177.07 o 
   8  -1   8      537.22      569.13     32.78 o 
   9  -1   8       37.41       33.12     12.22 o 
  10  -1   8        5.13     -133.24    148.44 o 
  -7   0   8     1596.56     1512.41     73.05 o 
  -6   0   8      416.26      425.44     43.25 o 
  -5   0   8        0.23       10.52     12.27 o 
  -4   0   8      293.62      323.17     33.31 o 
  -3   0   8     7566.31     6920.98    163.63 o 
  -2   0   8    12152.10    11624.77    242.52 o 
  -1   0   8     3628.44     3458.87    136.16 o 
   0   0   8     1692.46     1630.98    101.81 o 
   1   0   8      428.58      412.11     21.42 o 
   2   0   8     2429.37     2313.09     53.66 o 
   3   0   8    18736.69    18754.40    275.41 o 
   4   0   8     4453.68     4645.27     87.78 o 
   5   0   8      184.10      202.93     18.97 o 
   6   0   8     2020.57     2052.57     79.77 o 
   7   0   8      688.53      680.82    104.90 o 
   8   0   8     4878.27     4844.88    109.75 o 
   9   0   8     1558.71     1130.22    192.27 o 
  10   0   8      901.10      842.11    202.78 o 
  11   0   8     2194.51     1415.99    255.38 o 
  -6   1   8       90.69      146.68     26.88 o 
  -5   1   8        1.17       14.61     13.44 o 
  -4   1   8     2307.24     2208.43     79.48 o 
  -3   1   8     2750.89     2714.51     85.91 o 
  -2   1   8        1.35       10.11     10.52 o 
  -1   1   8      315.21      278.79     23.38 o 
   0   1   8     3037.32     3116.02    111.17 o 
   1   1   8    12837.56    12988.64    204.11 o 
   2   1   8    13438.03    13253.36    205.26 o 
   3   1   8       68.51       96.37     11.28 o 
   4   1   8     3382.32     3421.49     69.19 o 
   5   1   8      588.68      590.86     64.34 o 
   6   1   8     2708.69     2843.73     83.57 o 
   7   1   8     2735.22     2927.17     70.51 o 
   8   1   8      865.73      984.12    184.08 o 
   9   1   8        9.94      -37.40    108.70 o 
  10   1   8      149.50       83.57    132.66 o 
  11   1   8     1798.90     1217.88    237.85 o 
  -6   2   8        3.92      -17.53     11.69 o 
  -5   2   8       85.53       95.26     22.79 o 
  -4   2   8      265.84      290.44     33.89 o 
  -3   2   8     3081.96     2998.95    111.03 o 
  -2   2   8     1612.19     1621.43     78.31 o 
  -1   2   8      655.98      579.27     66.91 o 
   0   2   8     1723.53     1649.36     49.69 o 
   1   2   8     1750.55     1912.20     49.23 o 
   2   2   8     1234.36     1164.96     34.87 o 
   3   2   8     1072.10      994.48     73.59 o 
   4   2   8       10.47       10.73      6.06 o 
   5   2   8     7416.77     7735.43    126.73 o 
   6   2   8     6654.93     6776.39    163.31 o 
   7   2   8     1201.72     1252.68    142.01 o 
   8   2   8       27.98       72.46     94.67 o 
   9   2   8      547.77      375.18    129.15 o 
  10   2   8     2867.47     3135.86    318.49 o 
  11   2   8     3251.16     2727.37    329.60 o 
  -5   3   8     1940.93     1865.97     79.48 o 
  -4   3   8     4090.06     4090.18    122.72 o 
  -3   3   8     3957.85     3851.28    100.40 o 
  -2   3   8     2862.01     2585.64     73.96 o 
  -1   3   8      535.01      471.35     28.63 o 
   0   3   8     2871.90     2700.16    176.49 o 
   1   3   8     4358.77     4407.49    155.74 o 
   2   3   8     3586.06     3501.72     71.73 o 
   3   3   8      488.67      519.76     21.44 o 
   4   3   8      339.20      365.52     21.15 o 
   5   3   8     4147.89     4036.68    160.78 o 
   6   3   8      265.91      245.55     46.04 o 
   7   3   8      897.12      889.16     74.56 o 
   8   3   8      346.36      340.12     57.36 o 
   9   3   8      139.17      127.40    108.70 o 
  10   3   8     2105.24     1279.82    223.24 o 
  11   3   8       27.20      -51.43    123.31 o 
  12   3   8     1039.74      466.35    199.86 o 
  -4   4   8     1000.00     1017.43     53.76 o 
  -3   4   8      104.16       99.39     37.69 o 
  -2   4   8      369.50      330.19     55.81 o 
  -1   4   8     2124.34     2140.86     65.25 o 
   0   4   8     7693.32     7366.49    146.56 o 
   1   4   8     3365.82     3291.37    144.64 o 
   2   4   8      453.38      478.00     36.23 o 
   3   4   8      234.86      224.09     29.13 o 
   4   4   8      791.20      776.02     82.11 o 
   5   4   8     6863.03     6966.89    254.80 o 
   6   4   8     7492.39     7385.82    246.14 o 
   7   4   8     1376.05     1401.95    142.01 o 
   8   4   8      280.82      203.19     69.54 o 
   9   4   8       13.10       18.34     25.27 o 
  12   4   8      399.24      236.68    172.40 o 
  -4   5   8     2503.25     2815.01     88.86 o 
  -3   5   8      794.31      809.46     43.87 o 
  -2   5   8      382.52      381.23     47.63 o 
  -1   5   8     1548.25     1508.08    116.00 o 
   0   5   8       94.16      116.15     17.04 o 
   1   5   8     1907.94     1807.17     54.62 o 
   2   5   8      675.08      624.63     44.41 o 
   3   5   8     4894.60     4768.51     90.25 o 
   4   5   8    12973.90    13193.78    374.03 o 
   5   5   8     4192.70     4376.62    181.96 o 
   6   5   8     1786.26     1758.59    113.55 o 
   7   5   8      185.87      188.15     50.82 o 
   8   5   8     1830.43     1762.20    357.65 o 
  10   5   8     3640.91     2903.63    560.73 o 
  11   5   8      292.51      194.60    146.68 o 
  12   5   8       25.42      -39.74    136.75 o 
  -3   6   8        0.35       -0.99     14.61 o 
  -2   6   8       37.94       35.84     13.25 o 
  -1   6   8      778.60      799.77     40.54 o 
   0   6   8      778.81      775.14     47.63 o 
   1   6   8     1215.67     1322.67     46.89 o 
   2   6   8       90.45      126.69     33.31 o 
   3   6   8      113.50      127.40     54.93 o 
   4   6   8       53.53       74.58     40.03 o 
   5   6   8      304.20      287.94     63.67 o 
   6   6   8      652.94      704.78    111.62 o 
   7   6   8       12.37       39.15     34.48 o 
   8   6   8     1471.24     1649.74    142.59 o 
   9   6   8      905.60      794.61    282.55 o 
  10   6   8        6.69        6.88     49.97 o 
  11   6   8       55.58       74.22    135.00 o 
  12   6   8       50.45       90.00    129.15 o 
  -2   7   8      241.55      200.82     31.27 o 
  -1   7   8     1847.67     1967.40    137.92 o 
   0   7   8     1029.81     1047.35     45.24 o 
   1   7   8      171.80      208.30     22.26 o 
   2   7   8       10.30       -2.34     28.05 o 
   3   7   8      764.54     1102.17    157.79 o 
   4   7   8     5486.15     6081.79    333.10 o 
   5   7   8     6951.13     7314.86    368.17 o 
   6   7   8      272.31      258.89     75.97 o 
   7   7   8      524.14      483.88    104.02 o 
   8   7   8      848.05      769.06    121.55 o 
   9   7   8     2650.33     3069.24    210.97 o 
  10   7   8     3958.82     4110.05    246.61 o 
  11   7   8        8.62       59.73     40.32 o 
  12   7   8     1856.12      990.55    215.06 o 
  -1   8   8      121.59      105.14     19.75 o 
   0   8   8      221.01      261.22     83.57 o 
   1   8   8       37.73       45.58     49.67 o 
   2   8   8     1018.38      936.20    154.28 o 
   3   8   8     3357.86     3750.64    267.65 o 
   4   8   8     3869.93     3768.17    265.90 o 
   5   8   8       56.88       -0.58     35.06 o 
   6   8   8        8.15       14.03     34.48 o 
   7   8   8     2949.10     3315.85    236.68 o 
   8   8   8    10410.28    11139.72    483.29 o 
   9   8   8     4086.70     3721.42    246.61 o 
  10   8   8       36.41       18.70     35.06 o 
  11   8   8     1073.81     1222.55    161.29 o 
  12   8   8      101.88       40.69     46.67 o 
   1   9   8     1331.04     1478.52    199.28 o 
   2   9   8      846.62      991.72    165.38 o 
   3   9   8       11.85      -18.12     39.74 o 
   4   9   8     1512.14     1594.81    209.80 o 
   5   9   8        0.35       20.45     41.49 o 
   6   9   8     1869.48     1730.39    211.55 o 
   7   9   8      991.12     1001.07    157.79 o 
   8   9   8      220.13      182.33     73.05 o 
   9   9   8       17.48       25.71     36.23 o 
  10   9   8        0.07       -3.51     36.23 o 
  11   9   8      903.91      863.15    140.84 o 
   2  10   8     1335.43     2089.21    251.29 o 
   3  10   8     3484.08     3885.64    296.29 o 
   4  10   8      829.88      858.48    160.71 o 
   5  10   8       20.77      -11.10     42.08 o 
   6  10   8       42.33       61.95     54.35 o 
   7  10   8      979.23     1084.05    177.07 o 
   8  10   8      920.10      841.53    149.60 o 
   9  10   8       78.12      145.51     73.05 o 
  10  10   8     1102.73      940.29    153.11 o 
  11  10   8      740.31      811.72    149.60 o 
   5  11   8       52.64       42.08     54.35 o 
   6  11   8      702.72      603.68    140.25 o 
   7  11   8     4712.46     4627.82    331.35 o 
   8  11   8     1204.33     1183.40    186.42 o 
   9  11   8      192.76      291.03     98.18 o 
  -3 -11   9      813.92      915.75     56.69 o 
  -6 -10   9     1282.16     1264.93     58.64 o 
  -5 -10   9      827.49      795.86     47.51 o 
  -4 -10   9       52.24       48.50     19.87 o 
  -3 -10   9        5.66       21.04     15.19 o 
  -2 -10   9      895.25      858.48     53.76 o 
  -1 -10   9     3026.12     3042.36    106.94 o 
   0 -10   9     1518.13     1444.04     70.71 o 
   1 -10   9        7.95        4.09     11.69 o 
  -7  -9   9     1752.08     1976.43     75.02 o 
  -6  -9   9      490.70      578.88     45.18 o 
  -5  -9   9       42.45       32.22     14.58 o 
  -4  -9   9      126.39      157.35     23.70 o 
  -3  -9   9     6015.34     6197.50    170.06 o 
  -2  -9   9     6521.67     6496.13    175.32 o 
  -1  -9   9      700.87      736.34     47.92 o 
   0  -9   9      270.15      262.39     32.73 o 
   1  -9   9        0.24       16.36     10.52 o 
   2  -9   9     1974.47     1974.08     82.40 o 
  -7  -8   9      488.61      496.22     42.37 o 
  -6  -8   9       96.73       89.04     19.01 o 
  -5  -8   9     1357.77     1515.58    113.96 o 
  -4  -8   9     3931.66     3732.94    100.26 o 
  -3  -8   9     2948.67     2749.99     81.58 o 
  -2  -8   9       10.64       18.12     12.86 o 
  -1  -8   9      808.34      794.78     48.50 o 
   0  -8   9      247.02      250.71     31.56 o 
   1  -8   9     4417.00     4076.73    122.14 o 
   2  -8   9     3581.61     3405.85    110.45 o 
   3  -8   9      103.31      112.20     23.38 o 
   4  -8   9       83.21      108.70     23.38 o 
  -8  -7   9     2141.83     2204.92     92.92 o 
  -7  -7   9     2731.15     2844.25    105.19 o 
  -6  -7   9       20.70       22.79     14.61 o 
  -5  -7   9      924.72      922.76     52.60 o 
  -4  -7   9      702.41      698.87     40.55 o 
  -3  -7   9     1184.01     1100.21     59.61 o 
  -2  -7   9      931.32      993.49    170.35 o 
  -1  -7   9      242.91      228.50     29.22 o 
   0  -7   9       59.95       81.23     19.29 o 
   1  -7   9        7.94       16.95     10.52 o 
   2  -7   9      923.04      890.62     49.67 o 
   3  -7   9       17.13        7.60     11.10 o 
   4  -7   9       22.80        7.60     11.10 o 
   5  -7   9      522.17      530.63     46.75 o 
  -8  -6   9     2873.14     3073.91    112.79 o 
  -7  -6   9      478.11      598.42     52.01 o 
  -6  -6   9      202.08      213.89     30.97 o 
  -5  -6   9     1110.61     1215.54     60.19 o 
  -4  -6   9     7740.56     7463.30    185.25 o 
  -3  -6   9     6015.78     5924.00    155.45 o 
  -2  -6   9     1617.36     1502.48     63.70 o 
  -1  -6   9      137.68      157.50     19.64 o 
   0  -6   9      163.80      137.92     22.21 o 
   1  -6   9     4730.82     4928.20    133.83 o 
   2  -6   9     3104.97     3164.50     98.76 o 
   3  -6   9       83.71       91.17     18.70 o 
   4  -6   9      960.92      996.39     52.01 o 
   5  -6   9      386.61      359.63     66.91 o 
   6  -6   9      151.88      135.06     26.59 o 
  -8  -5   9      525.34      486.80     50.26 o 
  -6  -5   9     2296.85     2297.25     88.24 o 
  -5  -5   9     4341.07     4154.46    123.31 o 
  -4  -5   9     3737.49     3828.37    115.13 o 
  -3  -5   9      450.88      416.09     37.99 o 
  -2  -5   9     1902.14     1941.36     71.88 o 
  -1  -5   9     2182.74     2145.31     75.39 o 
   0  -5   9     4199.44     4640.68    124.48 o 
   1  -5   9     2679.85     2929.57     91.75 o 
   2  -5   9      172.09      222.65     26.88 o 
   3  -5   9      165.67      172.60     23.60 o 
   4  -5   9      636.95      564.24    116.88 o 
   5  -5   9     9269.71     9176.18    279.63 o 
   6  -5   9     5399.75     5185.55    134.55 o 
   7  -5   9      734.27      773.07     86.78 o 
  -8  -4   9      318.00      357.65     42.66 o 
  -7  -4   9      119.52      101.68     22.79 o 
  -6  -4   9      130.47      166.55     28.05 o 
  -5  -4   9      307.86      272.91     32.73 o 
  -4  -4   9     1549.99     1615.27     66.04 o 
  -3  -4   9     1125.43     1074.70     51.43 o 
  -2  -4   9      334.77      299.21     30.97 o 
  -1  -4   9     1371.31     1300.28     54.93 o 
   0  -4   9      231.93      227.33     25.71 o 
   1  -4   9       73.90       86.49     16.95 o 
   2  -4   9      382.12      444.76     66.62 o 
   3  -4   9     1677.65     1919.18    203.37 o 
   4  -4   9     6929.14     7544.50    167.40 o 
   5  -4   9     3017.59     3105.88     91.11 o 
   6  -4   9      352.30      336.44     33.20 o 
   7  -4   9      220.39      239.39     29.34 o 
   8  -4   9     1200.55     1236.08    107.82 o 
  -7  -3   9      930.51      970.68     57.86 o 
  -6  -3   9     3222.14     3325.79    111.03 o 
  -5  -3   9     7117.32     7223.70    181.75 o 
  -4  -3   9      862.11      894.12     47.92 o 
  -3  -3   9       55.16       66.62     16.36 o 
  -2  -3   9      326.44      327.26     31.56 o 
  -1  -3   9      296.11      331.35     30.97 o 
   0  -3   9     1482.75     1428.84     54.93 o 
   1  -3   9      574.01      608.35     34.48 o 
   2  -3   9      164.81      177.29     37.11 o 
   3  -3   9     1680.38     1709.24    143.18 o 
   4  -3   9      155.57      112.03     20.45 o 
   5  -3   9     1266.07     1389.02    284.31 o 
   6  -3   9     2469.58     2488.28     77.42 o 
   7  -3   9      278.94      250.83     27.64 o 
   8  -3   9     1193.67     1098.95     52.06 o 
   9  -3   9      287.98      260.13    107.24 o 
  -7  -2   9     1231.46      973.02     58.44 o 
  -6  -2   9     2607.69     2590.04     94.67 o 
  -5  -2   9      590.60      579.13     40.32 o 
  -4  -2   9       40.64       63.11     17.53 o 
  -3  -2   9       23.50       30.39     11.69 o 
  -2  -2   9     2658.10     2614.58     82.40 o 
  -1  -2   9     7715.42     7273.37    165.38 o 
   0  -2   9     5704.41     5691.42    135.00 o 
   1  -2   9      144.39      146.34     44.12 o 
   2  -2   9       57.21      205.71     94.09 o 
   3  -2   9      996.25     1158.93    112.20 o 
   4  -2   9     9656.01    10400.95    263.85 o 
   5  -2   9     5924.75     6194.76    293.66 o 
   6  -2   9      156.19      200.01     34.19 o 
   7  -2   9      397.97      384.67     31.48 o 
   8  -2   9       21.78       31.58     16.95 o 
   9  -2   9     1165.63     1220.94    145.22 o 
  -7  -1   9      161.06      159.54     28.64 o 
  -6  -1   9     1067.71     1086.97     59.61 o 
  -5  -1   9     2334.98     2398.94     88.83 o 
  -4  -1   9        6.59       13.44     11.10 o 
  -3  -1   9     3626.31     3722.01    106.94 o 
  -2  -1   9    10866.20     9921.85    216.23 o 
  -1  -1   9     2172.21     2114.34     68.96 o 
   0  -1   9      289.15      281.68     25.71 o 
   1  -1   9      161.13      196.69     54.35 o 
   2  -1   9    13015.45    12943.42    204.33 o 
   3  -1   9    17220.68    18599.44    275.98 o 
   4  -1   9     2770.82     3243.90    176.78 o 
   5  -1   9        1.76       -1.96     12.86 o 
   6  -1   9      137.22      157.35     48.80 o 
   7  -1   9     3139.87     3310.29     93.80 o 
   8  -1   9     5369.52     5770.65    362.62 o 
   9  -1   9     2232.45     2480.17    354.14 o 
  10  -1   9       79.56       20.45    146.10 o 
  -6   0   9     1990.59     2116.68     87.07 o 
  -5   0   9       49.45       77.72     19.87 o 
  -4   0   9        2.32        5.84     12.86 o 
  -3   0   9      257.93      248.95     29.22 o 
  -2   0   9     1837.99     1826.23     65.45 o 
  -1   0   9     2621.94     2616.34    214.76 o 
   0   0   9      179.48      202.61     20.01 o 
   1   0   9     1537.46     1471.99     43.50 o 
   2   0   9     5467.42     5722.83    122.08 o 
   3   0   9       61.37       92.25     14.21 o 
   4   0   9      850.07      887.04     35.14 o 
   5   0   9       47.62       41.09     13.15 o 
   6   0   9     1252.04     1304.39    199.86 o 
   7   0   9     1067.45     1195.15    202.20 o 
   8   0   9        3.45      112.79    111.62 o 
   9   0   9      699.41      752.70    182.33 o 
  10   0   9       12.72       38.57    142.59 o 
  -6   1   9       84.12      101.10     24.54 o 
  -5   1   9        0.75       16.95     15.19 o 
  -4   1   9       63.46       57.27     18.12 o 
  -3   1   9     5121.06     5025.21    134.41 o 
  -2   1   9     4424.23     4367.06    188.47 o 
  -1   1   9     2583.28     2496.11     68.63 o 
   0   1   9      489.85      497.04     54.64 o 
   1   1   9      546.09      473.62     24.45 o 
   2   1   9     2207.15     1895.64     75.24 o 
   3   1   9    10748.75    10719.56    174.15 o 
   4   1   9     5055.06     5111.08    114.32 o 
   5   1   9       10.57       13.01     13.88 o 
   6   1   9     1143.39     1163.88     80.35 o 
   7   1   9       43.83       40.91     91.75 o 
   8   1   9     3400.11     2600.55    270.57 o 
   9   1   9      735.30      434.79    155.45 o 
  10   1   9      969.45      687.83    190.51 o 
  11   1   9     2782.05     2920.22    355.90 o 
  -5   2   9      173.36      204.54     31.56 o 
  -4   2   9     1447.16     1477.93     67.21 o 
  -3   2   9     3338.76     3232.28    101.10 o 
  -2   2   9      934.60      820.52     40.59 o 
  -1   2   9       75.94       61.04     13.38 o 
   0   2   9      720.83      774.30     34.64 o 
   1   2   9    12575.26    12705.46    204.99 o 
   2   2   9    15191.35    15374.33    238.66 o 
   3   2   9     2578.15     2531.51     57.94 o 
   4   2   9        0.05        3.29      5.06 o 
   5   2   9      288.58      335.93     18.59 o 
   6   2   9     4551.71     4492.35    173.42 o 
   7   2   9     6054.42     6149.58    397.39 o 
   8   2   9      650.78      625.89    146.10 o 
   9   2   9      148.85      171.23    123.31 o 
  10   2   9      145.60       61.95    127.98 o 
  11   2   9      485.37      565.69    196.94 o 
  -5   3   9     1208.20     1213.20     65.45 o 
  -4   3   9       12.39       16.36     16.36 o 
  -3   3   9      766.73      804.25     43.75 o 
  -2   3   9     2459.48     2309.34    115.13 o 
  -1   3   9        0.84        9.35     11.40 o 
   0   3   9     5494.21     5459.21    117.69 o 
   1   3   9     1044.87     1050.76     88.83 o 
   2   3   9      699.27      733.23     37.42 o 
   3   3   9     1294.54     1197.75     35.95 o 
   4   3   9      117.44      138.32     25.30 o 
   5   3   9     5393.78     5333.18    197.91 o 
   6   3   9     4059.34     4019.01    168.84 o 
   7   3   9      237.20      217.24     48.14 o 
   8   3   9      105.80       72.46    103.44 o 
   9   3   9      824.66      589.07    154.28 o 
  10   3   9     3409.28     3041.77    316.74 o 
  12   3   9     1228.28      700.69    215.64 o 
  -4   4   9     2154.15     2064.66     84.74 o 
  -3   4   9     1948.27     1916.80    132.95 o 
  -2   4   9      433.89      404.77     50.84 o 
  -1   4   9       68.08       61.95     14.57 o 
   0   4   9     1911.06     1835.47     77.43 o 
   1   4   9     5849.83     5778.79    120.24 o 
   2   4   9     4404.78     4194.91    396.22 o 
   3   4   9       12.45       10.18     17.83 o 
   4   4   9     2495.92     2521.51    132.21 o 
   5   4   9       36.70       31.91     31.27 o 
   6   4   9     2320.34     2220.89    126.73 o 
   7   4   9        2.43        0.64     22.50 o 
   8   4   9      656.99      761.71    177.95 o 
   9   4   9     1331.08      841.53    194.60 o 
  11   4   9      457.40      351.81    169.47 o 
  12   4   9        0.52       30.97    140.84 o 
  -3   5   9      101.86      111.38     21.85 o 
  -2   5   9      430.10      394.65     35.17 o 
  -1   5   9     2200.58     2166.44     69.97 o 
   0   5   9     2886.12     2870.37    240.48 o 
   1   5   9     2858.24     2977.70     77.33 o 
   2   5   9      164.52      204.70     19.49 o 
   3   5   9      156.98      106.94     52.01 o 
   4   5   9       36.61       62.89     37.36 o 
   5   5   9     2441.32     2585.46    141.45 o 
   6   5   9     3369.61     3397.14    164.85 o 
   7   5   9     2041.69     1827.37    121.97 o 
   8   5   9     1031.98      909.67    188.17 o 
   9   5   9      483.33      502.91     82.08 o 
  10   5   9      799.28      396.22    144.35 o 
  12   5   9      224.51       52.01    148.44 o 
  -2   6   9      559.64      567.08     42.32 o 
  -1   6   9     1897.81     1842.65     64.11 o 
   0   6   9      397.41      419.86     32.49 o 
   1   6   9      512.62      517.39     31.25 o 
   2   6   9     1266.26     1379.75    173.57 o 
   3   6   9     2115.75     2173.95    181.75 o 
   4   6   9     6094.45     6483.27    337.78 o 
   5   6   9     5991.53     6692.15    251.58 o 
   6   6   9     1167.93      938.05    105.19 o 
   7   6   9       73.06       75.62     44.49 o 
   8   6   9      816.17      650.96    180.29 o 
  11   6   9      551.36      396.22    189.34 o 
  12   6   9       46.20      -42.08    139.09 o 
  -1   7   9      668.54      670.02     39.74 o 
   0   7   9     1775.74     1904.91     67.21 o 
   1   7   9      493.88      475.70    102.85 o 
   2   7   9       96.87      139.67     64.87 o 
   3   7   9      880.47     1178.14    167.14 o 
   4   7   9       40.54       59.02     46.17 o 
   5   7   9      907.12     1057.75    155.45 o 
   6   7   9      186.87      153.37     60.29 o 
   7   7   9     1677.81     1403.01    249.83 o 
   9   7   9     2260.29     2376.46    451.44 o 
  10   7   9      105.63      101.99     50.79 o 
  11   7   9       41.18       28.02     41.94 o 
  12   7   9     1104.04      611.28    240.19 o 
   0   8   9      275.56      350.64     97.01 o 
   1   8   9      120.88      118.05     63.11 o 
   2   8   9        1.66       47.34     47.92 o 
   3   8   9      281.34      303.89     91.17 o 
   4   8   9     2516.31     2564.32    223.24 o 
   5   8   9     1108.41     1316.06    182.33 o 
   6   8   9      248.63      262.39     82.40 o 
   7   8   9      316.94      365.25     97.59 o 
   8   8   9      303.89      310.31     86.49 o 
   9   8   9      727.50      844.45    138.50 o 
  10   8   9     1049.31     1158.27    164.21 o 
  11   8   9        2.94        0.66     35.36 o 
   1   9   9       38.32       35.65     61.95 o 
   2   9   9     1556.95     1692.41    220.90 o 
   3   9   9     2729.43     2986.25    253.04 o 
   4   9   9     2732.39     2850.09    246.03 o 
   5   9   9      391.31      590.24    129.74 o 
   6   9   9       94.48       78.31     55.52 o 
   7   9   9     1831.78     1797.60    223.82 o 
   8   9   9     5693.47     5679.14    345.96 o 
   9   9   9     2802.52     2830.22    230.84 o 
  10   9   9       29.13       49.67     45.58 o 
  11   9   9       15.83       24.54     43.25 o 
   3  10   9      187.55      190.51     86.49 o 
   4  10   9      275.34      239.02     96.43 o 
   5  10   9       59.94       92.92     68.37 o 
   6  10   9     1372.41     1490.21    216.23 o 
   8  10   9      780.55      791.27    149.60 o 
   9  10   9      313.69      388.04    109.28 o 
  10  10   9      167.47       71.30     54.93 o 
   6  11   9      183.86      143.18     82.40 o 
   7  11   9      253.93      278.17    104.02 o 
   8  11   9     1170.12     1183.40    195.19 o 
  -4 -10  10        7.30        0.58     12.86 o 
  -3 -10  10     1299.79     1417.74     72.46 o 
  -2 -10  10     2098.80     2074.60     88.83 o 
  -1 -10  10      320.25      284.02     36.82 o 
   0 -10  10        1.05       12.27     13.44 o 
  -6  -9  10      999.97     1114.48     57.97 o 
  -5  -9  10       31.47       23.11     13.64 o 
  -4  -9  10      124.95       81.82     22.21 o 
  -3  -9  10        0.34        7.01     13.44 o 
  -2  -9  10      660.72      714.13     49.67 o 
  -1  -9  10     1637.84     1604.75     74.22 o 
   0  -9  10      234.65      210.38     30.97 o 
   1  -9  10      656.33      710.62     47.92 o 
   2  -9  10      538.49      490.89     47.34 o 
  -6  -8  10      672.19      715.39     59.90 o 
  -5  -8  10        1.40       13.92     11.73 o 
  -4  -8  10        0.66       -2.73      8.89 o 
  -3  -8  10     2381.52     2345.17     91.17 o 
  -2  -8  10     3423.12     3558.38    117.46 o 
  -1  -8  10      600.20      679.65     45.58 o 
   0  -8  10        0.29       -1.75     10.52 o 
   1  -8  10       38.49       55.52     16.95 o 
   2  -8  10     2749.02     2885.15    102.27 o 
   3  -8  10     3613.31     3700.97    119.80 o 
   4  -8  10     1706.16     1777.14     78.31 o 
  -7  -7  10        0.34       18.70     16.36 o 
  -6  -7  10      480.19      505.50     48.50 o 
  -5  -7  10      169.75      236.68     33.31 o 
  -4  -7  10     6205.46     6167.11    168.31 o 
  -3  -7  10     4831.92     4797.26    116.66 o 
  -2  -7  10      348.30      315.57     35.65 o 
  -1  -7  10      535.82      612.45     42.66 o 
   0  -7  10     1226.13     1278.07     61.36 o 
   1  -7  10     8596.00     9023.05    215.64 o 
   2  -7  10     7574.92     7655.56    189.93 o 
   3  -7  10      115.40      130.32     23.96 o 
   4  -7  10       57.53       52.60     18.12 o 
   5  -7  10      163.64      150.19     26.88 o 
  -7  -6  10     1549.79     1534.03     74.80 o 
  -6  -6  10      193.07      182.92     29.22 o 
  -5  -6  10     1765.86     1747.92     76.56 o 
  -4  -6  10        7.07       11.69     12.86 o 
  -3  -6  10     1190.28     1096.32     56.69 o 
  -2  -6  10      777.01      712.96     44.41 o 
  -1  -6  10      115.48      135.00     22.79 o 
   0  -6  10     2813.33     3092.61    101.10 o 
   1  -6  10       66.95       71.88     18.12 o 
   2  -6  10     1472.72     1489.04     64.28 o 
   3  -6  10      649.90      750.95     45.00 o 
   4  -6  10      168.31      205.12     29.22 o 
   5  -6  10     2862.66     2927.81     99.93 o 
   6  -6  10     1610.94     1442.16     65.89 o 
  -7  -5  10        2.30      -18.70     12.86 o 
  -6  -5  10      263.89      291.61     36.82 o 
  -5  -5  10     2347.84     2203.75     85.91 o 
  -4  -5  10     4694.02     4771.58    137.33 o 
  -3  -5  10     2536.90     2381.99     85.91 o 
  -2  -5  10      109.53       87.07     19.87 o 
  -1  -5  10      248.43      326.09     33.31 o 
   0  -5  10     1041.94      975.94     49.67 o 
   1  -5  10     1597.89     1881.17     71.88 o 
   2  -5  10     2895.14     3033.01     95.84 o 
   3  -5  10      754.24      615.56    177.07 o 
   4  -5  10      751.98      813.56    103.15 o 
   5  -5  10      998.54     1009.30     51.61 o 
   6  -5  10       31.90       33.57     24.84 o 
   7  -5  10        2.03        1.32     38.57 o 
  -7  -4  10       68.74       90.58     25.71 o 
  -6  -4  10     1807.78     1880.58     81.82 o 
  -5  -4  10     6552.25     6346.52    170.06 o 
  -4  -4  10     4860.81     4710.22    133.83 o 
  -3  -4  10      175.35      210.38     28.05 o 
  -2  -4  10        2.16       16.95      9.93 o 
  -1  -4  10     5153.66     4885.54    130.32 o 
   0  -4  10     6856.31     6420.74    157.20 o 
   1  -4  10     6457.55     6537.03    159.54 o 
   2  -4  10      404.84      428.30     35.99 o 
   3  -4  10       60.19      247.78    140.84 o 
   4  -4  10      579.17      601.19    134.70 o 
   5  -4  10     1948.71     1888.44    413.46 o 
   6  -4  10     2625.09     2689.93     85.79 o 
   7  -4  10      476.02      414.92     65.45 o 
   8  -4  10      308.68       91.17    165.97 o 
  -7  -3  10      639.59      794.19     64.28 o 
  -6  -3  10     1052.05     1081.71     60.78 o 
  -5  -3  10        8.24        0.00     11.69 o 
  -4  -3  10     1337.35     1403.72     63.70 o 
  -3  -3  10     1232.80     1188.07     56.10 o 
  -2  -3  10       52.45       35.06     12.86 o 
  -1  -3  10     4045.36     3942.91    109.87 o 
   0  -3  10     2146.59     2191.48     74.22 o 
   1  -3  10     1914.66     2071.68     70.13 o 
   2  -3  10      399.66      387.50     32.44 o 
   3  -3  10     3364.46     3660.82     98.41 o 
   4  -3  10     8964.53     9689.60    199.72 o 
   5  -3  10     3202.40     3511.62     97.08 o 
   6  -3  10      247.65      204.58     25.92 o 
   7  -3  10       38.00       41.89     30.97 o 
   8  -3  10     2569.07     2636.58     87.08 o 
   9  -3  10     4006.05     4040.30    118.92 o 
  -6  -2  10     3662.41     3664.15    120.97 o 
  -5  -2  10     7382.09     7447.52    190.51 o 
  -4  -2  10     1375.32     1380.34     63.11 o 
  -3  -2  10        7.39       -0.58      8.77 o 
  -2  -2  10        0.15       -4.68     10.52 o 
  -1  -2  10     1929.64     1955.97     68.37 o 
   0  -2  10     5777.74     5473.44    135.00 o 
   1  -2  10       34.28       36.51     19.87 o 
   2  -2  10     3444.98     3540.69    162.17 o 
   3  -2  10      970.74     1027.65     45.29 o 
   4  -2  10      391.38      451.28     29.26 o 
   5  -2  10      659.09      728.31     37.21 o 
   6  -2  10       62.82       54.99     14.49 o 
   7  -2  10     2031.92     1966.83    121.26 o 
   8  -2  10     2879.69     2886.26     92.33 o 
   9  -2  10     1079.90     1037.30    250.12 o 
  -6  -1  10     2547.39     2696.98    101.68 o 
  -5  -1  10      659.13      651.02     52.60 o 
  -4  -1  10        6.78       12.86     11.69 o 
  -3  -1  10        6.91       -7.60     10.52 o 
  -2  -1  10     3454.56     3515.72    102.85 o 
  -1  -1  10     5681.57     5609.60    139.09 o 
   0  -1  10     1808.37     1880.58     63.70 o 
   1  -1  10       15.76       85.32     95.84 o 
   2  -1  10        6.51       12.46     12.85 o 
   3  -1  10      340.30      352.82     39.84 o 
   4  -1  10     2691.74     2857.00     94.67 o 
   5  -1  10     1968.17     1995.66     62.61 o 
   6  -1  10       62.07       52.47     13.34 o 
   7  -1  10      151.72      141.47     42.66 o 
   8  -1  10      117.54      121.92     66.62 o 
   9  -1  10      983.54     1065.94    239.02 o 
  10  -1  10     1612.98     1552.74    298.04 o 
  -6   0  10        7.80       12.27     16.36 o 
  -5   0  10      612.46      722.90     49.09 o 
  -4   0  10      110.23      140.25     25.13 o 
  -3   0  10     1515.51     1395.53     61.36 o 
  -2   0  10     3783.18     3744.80    106.94 o 
  -1   0  10      600.01      660.95     37.99 o 
   0   0  10        1.86        5.83      8.31 o 
   1   0  10      120.41      127.11     15.68 o 
   2   0  10     1729.38     1541.35     61.09 o 
   3   0  10    13116.68    13030.20    209.25 o 
   4   0  10     5154.34     5457.48    104.56 o 
   5   0  10      729.85      773.00     38.28 o 
   6   0  10        1.53        4.64     23.38 o 
   7   0  10     2485.02     2655.27    146.10 o 
   8   0  10    10652.79     8883.38    552.84 o 
   9   0  10     5591.72     4633.08    395.63 o 
  10   0  10        0.13      -19.87    147.85 o 
  -5   1  10      173.28      164.80     28.05 o 
  -4   1  10      166.79      147.85     26.30 o 
  -3   1  10        1.65       22.21     14.03 o 
  -2   1  10     2021.00     2152.91     75.97 o 
  -1   1  10      792.05      868.87    110.16 o 
   0   1  10       69.14      100.84     15.92 o 
   1   1  10     4867.28     5016.60    102.19 o 
   2   1  10     6201.11     5845.13    111.17 o 
   3   1  10      256.17      307.31     22.23 o 
   4   1  10     2087.63     2075.60     53.17 o 
   5   1  10      916.40      877.40     63.58 o 
   6   1  10     4872.94     4844.03    106.63 o 
   7   1  10     3231.24     2982.75    291.03 o 
   8   1  10      551.51      606.02    170.64 o 
   9   1  10      145.11       22.21    120.39 o 
  10   1  10       67.77       38.57    137.92 o 
  11   1  10      958.30      616.54    206.29 o 
  -5   2  10       23.50       37.40     18.70 o 
  -4   2  10      496.99      512.51     46.75 o 
  -3   2  10     3018.47     2964.63     98.76 o 
  -2   2  10     1918.60     1969.75     66.36 o 
  -1   2  10       71.53       75.64     15.96 o 
   0   2  10      905.94      889.54     83.28 o 
   1   2  10      305.65      299.21     24.93 o 
   2   2  10     3256.69     3141.93     72.38 o 
   3   2  10     6617.26     6605.16    182.45 o 
   4   2  10     1034.48     1167.47     76.96 o 
   5   2  10      831.19      802.09     83.05 o 
   6   2  10      353.86      302.33     53.71 o 
   7   2  10     1256.92     1460.99    226.16 o 
   8   2  10      737.37      608.94    158.37 o 
   9   2  10       34.92      -37.99    115.13 o 
  10   2  10      892.18      690.17    191.68 o 
  11   2  10     1261.55      667.96    209.80 o 
  -4   3  10     1348.94     1213.79     63.70 o 
  -3   3  10     1046.10     1099.25     53.02 o 
  -2   3  10      899.84      879.73     57.56 o 
  -1   3  10        9.46       -2.81     14.90 o 
   0   3  10      397.65      371.76     29.67 o 
   1   3  10     6780.97     6980.41    139.97 o 
   2   3  10     8020.52     8132.79    153.62 o 
   3   3  10     2435.68     2319.20     65.37 o 
   4   3  10     1642.18     1493.55    104.77 o 
   5   3  10      449.41      462.61     66.72 o 
   6   3  10     5765.13     5813.84    300.09 o 
   7   3  10     7087.06     7160.81    250.14 o 
   8   3  10     1023.28      860.23    170.64 o 
   9   3  10      194.76      119.22    125.64 o 
  10   3  10        0.36       61.95    120.39 o 
  11   3  10       36.75       32.73    135.58 o 
  -3   4  10       83.43      104.15     22.59 o 
  -2   4  10      590.55      513.00     45.87 o 
  -1   4  10      219.35      238.07     26.45 o 
   0   4  10     7451.29     7266.04    151.72 o 
   1   4  10     2990.42     3111.52    168.31 o 
   2   4  10        0.13        4.60      7.81 o 
   3   4  10     1197.83     1373.91    130.90 o 
   4   4  10      257.02      324.05     61.11 o 
   5   4  10     3149.34     3092.28    223.24 o 
   6   4  10     2569.69     2804.57    158.66 o 
   7   4  10      387.41      316.73     62.77 o 
   8   4  10      263.95      258.36     98.47 o 
   9   4  10      105.49       26.88    120.39 o 
  12   4  10      817.82      271.74    180.58 o 
  -2   5  10      390.20      377.12     36.19 o 
  -1   5  10      904.92      976.74    127.69 o 
   0   5  10        9.29       -5.90     13.44 o 
   1   5  10     2542.30     2402.71     70.07 o 
   2   5  10     4684.60     4718.40    272.33 o 
   3   5  10        9.58       46.17     35.65 o 
   4   5  10     2688.49     2849.51    203.95 o 
   5   5  10       38.30       54.21     35.78 o 
   6   5  10     2115.71     2061.41    132.18 o 
   7   5  10      516.10      572.29     84.64 o 
   8   5  10       50.38       40.81     32.42 o 
  10   5  10     1511.50      548.75    193.43 o 
  11   5  10       88.63      112.20    143.18 o 
  12   5  10      120.38      106.94    150.77 o 
  -1   6  10     2480.79     2645.12    114.83 o 
   0   6  10     2987.79     2970.14     86.31 o 
   1   6  10     1150.26     1208.53    160.71 o 
   2   6  10       75.27      167.14     67.21 o 
   3   6  10      152.75      174.15     64.28 o 
   4   6  10      618.98      802.37    133.83 o 
   5   6  10     1031.21     1143.21    115.21 o 
   6   6  10     1665.81     1818.41    132.12 o 
   7   6  10      127.24       90.65     61.65 o 
   8   6  10      108.88       92.26     48.89 o 
   9   6  10        8.48        6.74     34.77 o 
  10   6  10        7.78       44.72     42.21 o 
  11   6  10      107.32       37.40    147.27 o 
  12   6  10       28.06       84.15    146.68 o 
   0   7  10     1086.99     1177.55    168.31 o 
   1   7  10       29.75        6.43     36.82 o 
   2   7  10       17.44       33.89     36.82 o 
   3   7  10     1259.93     1565.01    198.11 o 
   4   7  10     2848.47     2903.85    229.67 o 
   5   7  10     1755.57     1698.83    207.46 o 
   6   7  10        4.16       -1.72     41.78 o 
   7   7  10      253.59      349.28     78.22 o 
   8   7  10      562.99      523.48     97.59 o 
   9   7  10     1279.32     1307.34    340.41 o 
  11   7  10      984.28     1048.65    133.15 o 
   1   8  10      535.13      524.20    123.31 o 
   2   8  10      305.19      287.52     95.84 o 
   3   8  10     1395.30     1544.55    207.46 o 
   4   8  10      516.36      420.18    106.36 o 
   5   8  10      575.98      805.88    149.02 o 
   6   8  10        2.42        6.43     39.74 o 
   7   8  10     1273.06     1007.89    301.26 o 
  10   8  10      173.71      143.04     60.11 o 
  11   8  10      348.09      354.52    146.10 o 
   2   9  10       90.05      135.00     78.31 o 
   3   9  10      635.79      604.26    133.83 o 
   4   9  10     1807.89     1832.66    233.17 o 
   5   9  10      143.72      200.45     82.40 o 
   6   9  10     1760.56     2013.82    244.86 o 
   7   9  10     1603.30     1813.38    229.08 o 
   8   9  10      110.28      120.30     58.11 o 
   9   9  10      204.45      176.17     99.64 o 
  10   9  10      137.99      146.39     68.21 o 
   5  10  10       72.79       35.65     56.10 o 
   6  10  10        9.90       -5.84     39.15 o 
   7  10  10      559.45      822.24    160.71 o 
   8  10  10     2359.34     2602.89    243.69 o 
   9  10  10      823.40     1185.15    187.01 o 
  -5  -9  11      161.77      154.12     26.26 o 
  -4  -9  11       33.64       40.32     19.29 o 
  -3  -9  11     1751.44     1720.46     81.23 o 
  -2  -9  11     3067.22     3169.17    114.54 o 
  -1  -9  11      375.30      392.13     43.25 o 
   0  -9  11      253.44      198.69     30.97 o 
   1  -9  11       21.15       15.78     14.61 o 
  -5  -8  11       24.98       37.27     16.09 o 
  -4  -8  11      507.47      467.65     40.22 o 
  -3  -8  11      132.87       89.41     22.21 o 
  -2  -8  11      329.41      358.23     40.91 o 
  -1  -8  11     1915.19     1976.42     84.15 o 
   0  -8  11       45.89       53.76     17.53 o 
   1  -8  11     3364.75     3707.40    120.97 o 
   2  -8  11     4177.24     3990.24    126.81 o 
   3  -8  11      104.76      115.13     23.96 o 
  -6  -7  11      338.56      425.44     46.75 o 
  -5  -7  11      157.76      189.34     29.80 o 
  -4  -7  11      293.45      255.96     35.06 o 
  -3  -7  11     2683.60     2401.86     92.92 o 
  -2  -7  11     1092.31     1012.76     56.69 o 
  -1  -7  11      510.42      532.97     47.34 o 
   0  -7  11        8.07      -14.90      9.93 o 
   1  -7  11      550.16      518.36     45.00 o 
   2  -7  11     1476.10     1512.41     68.96 o 
   3  -7  11     1050.12      938.54     54.93 o 
   4  -7  11      495.98      491.48     45.00 o 
  -6  -6  11      184.52      166.55     28.64 o 
  -5  -6  11       21.50       45.58     17.53 o 
  -4  -6  11     1725.07     1764.29     77.14 o 
  -3  -6  11     2610.35     2372.06     90.58 o 
  -2  -6  11      763.57      702.44     45.58 o 
  -1  -6  11       27.56       46.75     16.36 o 
   0  -6  11     1428.56     1438.19     66.04 o 
   1  -6  11     7176.99     7822.70    194.02 o 
   2  -6  11     6220.27     6733.39    172.40 o 
   3  -6  11     1640.93     1863.63     74.22 o 
   4  -6  11      110.24       95.84     21.04 o 
   5  -6  11      124.84       98.76     23.38 o 
   6  -6  11     1356.52     1238.27    280.22 o 
  -6  -5  11      212.88      202.78     31.56 o 
  -5  -5  11      506.79      524.20     49.09 o 
  -4  -5  11      291.25      262.98     35.06 o 
  -3  -5  11      385.06      334.86     37.40 o 
  -2  -5  11     1170.94     1115.02     56.69 o 
  -1  -5  11     1790.54     1612.34     67.79 o 
   0  -5  11     5383.49     5297.53    143.18 o 
   1  -5  11     2573.59     2748.99     93.50 o 
   2  -5  11       14.55       29.22     14.03 o 
   3  -5  11      313.08      365.25     35.65 o 
   4  -5  11      211.63      229.26     29.80 o 
   5  -5  11     4441.77     4368.27    121.68 o 
   6  -5  11     1898.70     1959.66    185.55 o 
   7  -5  11      263.13      262.01     34.02 o 
  -6  -4  11      118.44       96.43     25.13 o 
  -5  -4  11      236.81      203.37     31.56 o 
  -4  -4  11     3307.36     2959.96    102.27 o 
  -3  -4  11     1208.86     1158.85     59.02 o 
  -2  -4  11      143.33      182.92     26.88 o 
  -1  -4  11      182.11      171.81     25.71 o 
   0  -4  11     1758.33     1660.85     66.62 o 
   1  -4  11     1957.85     1871.81     71.30 o 
   2  -4  11     2610.20     2767.11     90.58 o 
   3  -4  11       14.33       15.12     30.97 o 
   4  -4  11     1501.21     1444.53    229.08 o 
   5  -4  11      188.10      212.06     26.46 o 
   6  -4  11        3.19        9.82     48.21 o 
   7  -4  11       18.93       24.79     15.11 o 
  -6  -3  11      755.09      804.71     64.28 o 
  -5  -3  11     4297.99     4400.49    136.16 o 
  -4  -3  11     2646.55     2553.80     94.09 o 
  -3  -3  11      187.26      180.58     26.88 o 
  -2  -3  11     1418.48     1245.93     57.27 o 
  -1  -3  11     5572.26     5183.58    137.33 o 
   0  -3  11    10643.37     9639.00    216.23 o 
   1  -3  11     4905.75     4804.31    126.81 o 
   2  -3  11       71.21       65.12     15.64 o 
   3  -3  11      269.31      259.13     54.93 o 
   4  -3  11      789.58      844.95    176.19 o 
   5  -3  11     1452.40     1659.16    169.18 o 
   6  -3  11     1642.21     1634.04     63.77 o 
   7  -3  11       57.62       53.86     16.83 o 
   8  -3  11      623.52      521.94     81.52 o 
  -6  -2  11     1337.46     1271.06     68.96 o 
  -5  -2  11      165.67      212.72     32.73 o 
  -4  -2  11       91.50       81.23     21.04 o 
  -3  -2  11       11.69       14.61     12.27 o 
  -2  -2  11      480.24      503.16     41.49 o 
  -1  -2  11     3202.17     2876.97     90.58 o 
   0  -2  11     3147.82     2937.75     90.00 o 
   1  -2  11       65.72       62.53     15.78 o 
   2  -2  11        0.11        9.37      9.31 o 
   3  -2  11     1122.16     1253.43    168.60 o 
   4  -2  11     4423.68     4846.61    124.77 o 
   5  -2  11     5876.59     6423.03    144.88 o 
   6  -2  11      495.46      543.53     59.90 o 
   7  -2  11      401.10      422.64     35.05 o 
   8  -2  11       99.75       74.91     17.42 o 
   9  -2  11     1895.07     1669.03    305.64 o 
  -5  -1  11     3632.40     3907.84    125.64 o 
  -4  -1  11      354.76      440.63     42.66 o 
  -3  -1  11      467.50      486.80     42.66 o 
  -2  -1  11     1237.53     1290.93     58.44 o 
  -1  -1  11     1299.49     1231.32     54.93 o 
   0  -1  11     4165.40     3895.57    106.94 o 
   1  -1  11     1838.98     1749.90     69.84 o 
   2  -1  11      559.12      608.89     79.48 o 
   3  -1  11     3039.63     3107.52    102.41 o 
   4  -1  11      110.92      155.96     20.72 o 
   5  -1  11      223.52      175.18     53.47 o 
   6  -1  11      137.46      179.55     31.85 o 
   7  -1  11     2171.65     2196.28     70.12 o 
   8  -1  11     4844.41     4605.03    409.66 o 
   9  -1  11     5511.54     4642.43    421.93 o 
  10  -1  11      404.31      461.67    199.28 o 
  -5   0  11      265.22      270.57     37.99 o 
  -4   0  11       27.67        9.35     13.44 o 
  -3   0  11      789.64      856.72     49.67 o 
  -2   0  11     4743.18     4500.42    126.23 o 
  -1   0  11     4478.72     4446.07    120.97 o 
   0   0  11     1062.17     1118.99     44.27 o 
   1   0  11        8.74       12.96     10.45 o 
   2   0  11       68.00       67.24     19.55 o 
   3   0  11      994.17      948.16     52.28 o 
   4   0  11     3328.33     3349.30     75.78 o 
   5   0  11       33.97       53.31     12.18 o 
   6   0  11      134.46      154.89     29.22 o 
   7   0  11      234.75      410.83    162.46 o 
   8   0  11       64.51      205.12    139.67 o 
   9   0  11      480.43      644.59    212.72 o 
  10   0  11      130.71      159.54    172.40 o 
  -5   1  11        0.97        7.01     16.36 o 
  -4   1  11      208.92      186.42     28.64 o 
  -3   1  11     2357.87     2500.04     90.58 o 
  -2   1  11     2191.94     2182.13     79.48 o 
  -1   1  11       71.98      101.36     18.05 o 
   0   1  11      142.69      107.54     16.78 o 
   1   1  11       21.53       17.93      9.58 o 
   2   1  11     1340.36     1245.73    145.41 o 
   3   1  11     1194.19     1098.99     38.37 o 
   4   1  11     1677.76     1756.21     50.00 o 
   5   1  11     1331.69     1369.22    204.54 o 
   6   1  11      202.82      210.97    132.66 o 
   7   1  11     1202.79     1430.01    247.78 o 
   8   1  11     6456.60     6118.61    442.97 o 
   9   1  11     4851.53     3965.11    362.91 o 
  10   1  11      332.56      378.69    174.73 o 
  -4   2  11      336.41      392.13     43.25 o 
  -3   2  11      774.83      798.87     49.67 o 
  -2   2  11       40.80       39.23     14.61 o 
  -1   2  11      456.74      418.48     33.49 o 
   0   2  11       65.28       44.27     35.94 o 
   1   2  11     1934.32     2049.88    137.62 o 
   2   2  11     3221.05     3367.81    104.26 o 
   3   2  11      112.47      153.65     16.79 o 
   4   2  11      195.36      187.94     18.34 o 
   5   2  11       41.31       33.92     27.98 o 
   6   2  11     4689.25     4778.59    364.66 o 
   7   2  11     8435.19     7990.42    495.57 o 
   8   2  11     2603.42     2276.22    281.68 o 
   9   2  11      215.22      101.68    126.81 o 
  10   2  11      271.17       75.39    142.01 o 
  11   2  11      802.45      490.89    199.28 o 
  -3   3  11     1848.39     1822.14     78.31 o 
  -2   3  11     2382.96     2456.06     79.28 o 
  -1   3  11       84.58       53.83     26.01 o 
   0   3  11     2669.10     2577.92    171.81 o 
   1   3  11      910.15      857.34     38.77 o 
   2   3  11       40.98       74.11     22.21 o 
   3   3  11     1844.46     1860.16     51.95 o 
   4   3  11      112.08       90.44     35.36 o 
   5   3  11     2186.45     2272.04    292.78 o 
   6   3  11     2748.85     2799.73    149.65 o 
   7   3  11      773.12      829.84    165.97 o 
   8   3  11     1285.73      936.78    185.25 o 
   9   3  11        1.85      -62.53    124.48 o 
  10   3  11     1680.54     1266.38    224.41 o 
  11   3  11     2267.53     1956.55    295.70 o 
  -3   4  11      751.25      746.18     93.50 o 
  -2   4  11       27.35       21.82     14.61 o 
  -1   4  11        0.13        4.07     12.12 o 
   0   4  11      438.04      452.53     80.65 o 
   1   4  11     3258.83     3365.49    152.23 o 
   2   4  11     1843.56     1668.52    113.08 o 
   3   4  11      799.06      677.90    109.87 o 
   4   4  11       11.06        6.50     27.17 o 
   5   4  11      910.59      785.60    120.39 o 
   6   4  11     6364.16     7255.24   1101.58 o 
   7   4  11     3618.18     3912.40    186.66 o 
   8   4  11      442.96      369.92    146.10 o 
   9   4  11       13.12        4.09    125.64 o 
  10   4  11        5.00        1.17    132.07 o 
  11   4  11        7.48      164.80    147.27 o 
  -2   5  11       39.25       23.38     31.27 o 
  -1   5  11     1266.07     1267.40     82.11 o 
   0   5  11     2298.64     2305.80     74.05 o 
   1   5  11     2382.15     2436.45     73.24 o 
   2   5  11      270.76      325.51     84.15 o 
   3   5  11        2.18        7.01     28.05 o 
   4   5  11     1544.03     1542.80    150.77 o 
   5   5  11     2642.55     2695.23    156.68 o 
   6   5  11     2091.85     2112.23    139.90 o 
   7   5  11     2379.61     2405.06    152.09 o 
   8   5  11      343.78      379.13     75.95 o 
   9   5  11        4.70       67.21    123.89 o 
  10   5  11      994.26      458.75    184.08 o 
  -1   6  11     1311.42     1459.22     63.49 o 
   0   6  11      239.41      252.46     77.72 o 
   1   6  11      364.30      235.51     75.97 o 
   2   6  11     1629.70     1554.49    188.17 o 
   3   6  11      888.46      877.76    142.59 o 
   4   6  11     3899.24     4023.55    266.48 o 
   5   6  11     1093.19     1397.29    177.07 o 
   6   6  11        1.39       21.60     69.84 o 
   7   6  11      333.81      557.21     93.23 o 
   8   6  11       74.59       27.76     39.23 o 
   9   6  11     1507.06     1055.89    307.98 o 
  10   6  11     1626.57      842.11    203.37 o 
  11   6  11      276.03      129.15    166.55 o 
   0   7  11     4599.41     4803.72    307.39 o 
   1   7  11     1359.68     1453.39    193.43 o 
   2   7  11       13.85       53.18     46.75 o 
   3   7  11        0.49       24.54     42.08 o 
   4   7  11      537.57      776.66    142.59 o 
   5   7  11     2291.10     2636.79    223.24 o 
   6   7  11     1518.65     1903.96    224.99 o 
   7   7  11        4.94      -21.56     32.59 o 
   8   7  11      325.85      279.55    212.43 o 
   9   7  11        0.99      -21.88     43.54 o 
  10   7  11       33.80       19.98     39.97 o 
  11   7  11      410.98      297.46    195.77 o 
   2   8  11      435.80      468.10    118.05 o 
   3   8  11     1652.74     1788.25    224.41 o 
   4   8  11     2138.99     2442.77    225.58 o 
   5   8  11     1795.80     1899.87    232.00 o 
   6   8  11       60.30       45.00     54.35 o 
   7   8  11      319.13      219.15     82.98 o 
   8   8  11       40.42       40.46     44.48 o 
   9   8  11      853.79      825.85    172.10 o 
  10   8  11      421.66      358.18    166.55 o 
  11   8  11        4.97      -27.02     36.82 o 
   4   9  11      821.00     1074.70    185.25 o 
   5   9  11      169.39       81.82     63.70 o 
   6   9  11        0.54       -9.93     39.74 o 
   7   9  11      110.00      131.49     71.88 o 
   8   9  11     1762.35     1801.10    232.59 o 
   9   9  11     1739.76     1557.09    284.02 o 
  10   9  11      208.85      164.79     71.00 o 
   7  10  11     1637.69     1764.29    246.03 o 
   8  10  11      437.77      495.57    130.32 o 
  -3  -9  12      562.65      614.78     57.86 o 
  -2  -9  12     3627.76     3865.77    132.66 o 
  -1  -9  12     2013.59     2092.13     92.33 o 
   0  -9  12      769.16      911.07     57.86 o 
  -4  -8  12      176.16      161.03     80.35 o 
  -3  -8  12      949.29      891.79     57.27 o 
  -2  -8  12     1621.45     1609.42     77.72 o 
  -1  -8  12      893.97     1012.76     60.19 o 
   0  -8  12        6.06       -3.51     11.10 o 
   1  -8  12       65.30       60.78     20.45 o 
   2  -8  12      895.10      923.34     55.52 o 
  -5  -7  12      149.61      164.21     29.80 o 
  -4  -7  12      384.91      457.58     48.50 o 
  -3  -7  12       63.54       71.30     21.04 o 
  -2  -7  12       57.18       61.36     18.70 o 
  -1  -7  12      777.12      725.82     49.09 o 
   0  -7  12      106.12      152.53     28.05 o 
   1  -7  12     2786.50     2934.83    105.19 o 
   2  -7  12     7068.46     7039.61    185.25 o 
   3  -7  12     1572.39     1507.74     70.71 o 
   4  -7  12        0.42       -8.18     12.27 o 
  -5  -6  12        0.16       -5.26     12.27 o 
  -4  -6  12      819.75      828.09     53.18 o 
  -3  -6  12     5395.31     5348.38    155.45 o 
  -2  -6  12     2935.88     2788.15    100.52 o 
  -1  -6  12      225.69      240.77     32.73 o 
   0  -6  12      442.28      478.03     44.41 o 
   1  -6  12        0.82       12.27     11.69 o 
   2  -6  12      707.83      766.14     48.50 o 
   3  -6  12      374.34      365.83     39.15 o 
   4  -6  12       65.10       38.57     15.78 o 
   5  -6  12      918.48      954.90     54.93 o 
  -5  -5  12      695.93      809.97     54.35 o 
  -4  -5  12     1202.63     1206.77     64.28 o 
  -3  -5  12      986.35      951.98     55.52 o 
  -2  -5  12        7.34       -6.43     12.27 o 
  -1  -5  12        4.70       12.27     11.69 o 
   0  -5  12     1934.09     1869.48     75.39 o 
   1  -5  12     3412.27     3697.46    115.13 o 
   2  -5  12     4078.52     4419.77    128.57 o 
   3  -5  12     1878.64     2196.15     82.40 o 
   4  -5  12      574.36      616.38     83.57 o 
   5  -5  12       58.78       73.33     19.67 o 
   6  -5  12     1142.53     1219.06     60.28 o 
  -5  -4  12      289.58      307.98     39.15 o 
  -4  -4  12      361.34      387.45     41.49 o 
  -3  -4  12      268.33      247.20     33.89 o 
  -2  -4  12      539.71      551.67     46.75 o 
  -1  -4  12      831.49      793.61     46.75 o 
   0  -4  12     4831.48     4644.18    130.90 o 
   1  -4  12     4793.22     4796.12    132.66 o 
   2  -4  12     1817.28     2051.81     77.72 o 
   3  -4  12       78.61      102.31     33.31 o 
   4  -4  12      902.61      964.34     58.44 o 
   5  -4  12     2494.35     2654.66     87.50 o 
   6  -4  12     3403.90     3401.34    383.36 o 
   7  -4  12     1537.41     1595.81     86.78 o 
  -5  -3  12        9.28       13.44     16.95 o 
  -4  -3  12      965.29      928.60     56.10 o 
  -3  -3  12      637.88      635.24     51.43 o 
  -2  -3  12       51.95       31.56     14.03 o 
  -1  -3  12      501.90      472.19     42.08 o 
   0  -3  12      580.11      587.32     39.15 o 
   1  -3  12      716.94      650.43     39.74 o 
   2  -3  12     2120.00     2304.83     77.37 o 
   3  -3  12       15.75       35.87     13.44 o 
   4  -3  12     2604.24     2705.37    172.40 o 
   5  -3  12     1412.88     1494.52    152.53 o 
   6  -3  12       63.63       60.41     27.17 o 
   7  -3  12      827.22      958.57     93.50 o 
   8  -3  12      112.76      123.86     70.13 o 
  -5  -2  12     2959.16     2955.87    109.87 o 
  -4  -2  12      444.17      448.81     45.58 o 
  -3  -2  12        0.10        7.01     13.44 o 
  -2  -2  12       62.19       54.35     16.36 o 
  -1  -2  12     2325.87     2126.03     78.31 o 
   0  -2  12     5724.20     5389.87    140.84 o 
   1  -2  12     1827.84     1988.69     71.88 o 
   2  -2  12       58.54       81.59     16.78 o 
   3  -2  12      672.44      754.25     51.43 o 
   4  -2  12      809.57      876.88    106.65 o 
   5  -2  12     3954.34     4374.05    383.65 o 
   6  -2  12     3103.58     3254.48    134.70 o 
   7  -2  12        0.28      -18.56     22.79 o 
   8  -2  12      637.26      554.59    225.58 o 
   9  -2  12      255.24      345.96    189.34 o 
  -5  -1  12      338.14      333.69     41.49 o 
  -4  -1  12        0.10       22.21     16.95 o 
  -3  -1  12      377.89      373.43     39.15 o 
  -2  -1  12     2607.95     2700.49     93.50 o 
  -1  -1  12     4731.56     4359.58    122.72 o 
   0  -1  12      970.13      989.96     48.50 o 
   1  -1  12      272.03      246.61     28.05 o 
   2  -1  12      506.33      526.20     49.09 o 
   3  -1  12     2200.96     2108.86     92.92 o 
   4  -1  12     2986.63     3128.65     95.55 o 
   5  -1  12     2205.40     2269.44     71.83 o 
   6  -1  12      748.54      772.58     40.17 o 
   7  -1  12        5.07      137.92    138.50 o 
   8  -1  12        5.42       -5.84    132.07 o 
   9  -1  12       86.03       56.69    147.85 o 
  -4   0  12      236.71      186.42     30.97 o 
  -3   0  12     1268.56     1356.96     66.04 o 
  -2   0  12     2545.83     2380.24     86.49 o 
  -1   0  12       21.34       47.92     16.95 o 
   0   0  12      319.64      371.67     34.48 o 
   1   0  12      459.13      410.88     30.61 o 
   2   0  12       63.44       76.56     27.27 o 
   3   0  12     2637.91     2618.30    124.75 o 
   4   0  12      419.85      505.43     94.67 o 
   5   0  12        8.82       -5.45     32.14 o 
   6   0  12       79.99      149.02    127.98 o 
   7   0  12       95.15      160.71    134.41 o 
   8   0  12     4946.98     4308.15    392.13 o 
   9   0  12     7323.17     5824.07    471.61 o 
  10   0  12      857.28      866.66    246.03 o 
  -4   1  12        3.59        7.01     16.36 o 
  -3   1  12       86.18       70.71     20.45 o 
  -2   1  12     3182.79     3155.73    102.85 o 
  -1   1  12     3019.54     3174.08     89.01 o 
   0   1  12      683.82      750.44     39.01 o 
   1   1  12       19.19       38.19     12.64 o 
   2   1  12       28.20       53.64     12.30 o 
   3   1  12      479.52      439.91     26.46 o 
   4   1  12     4499.49     4505.16    114.76 o 
   5   1  12     1507.05     1334.76    215.06 o 
   6   1  12      503.34      583.81    178.82 o 
   7   1  12     2303.98     2135.38    274.08 o 
   8   1  12      572.14      466.35    182.33 o 
   9   1  12      150.25      121.55    144.93 o 
  10   1  12        0.97      -81.82    137.33 o 
  -3   2  12     3170.09     3071.58    107.53 o 
  -2   2  12     3199.51     3194.88    105.19 o 
  -1   2  12      372.73      422.44     35.17 o 
   0   2  12        5.34        8.30     10.67 o 
   1   2  12       24.81       26.24     11.28 o 
   2   2  12     1558.71     1427.56    142.30 o 
   3   2  12     1840.43     1873.33     54.92 o 
   4   2  12     1111.20      982.27    141.13 o 
   5   2  12        1.93      -11.63     21.10 o 
   6   2  12      718.66      794.19    183.50 o 
   7   2  12      753.69      742.77    190.51 o 
   8   2  12     2419.68     2683.54    308.56 o 
   9   2  12     1677.33     1293.85    237.26 o 
  10   2  12        0.15       35.06    136.75 o 
  -2   3  12        7.15        7.83     15.64 o 
  -1   3  12       18.71       27.11     14.00 o 
   0   3  12       28.94       24.40     11.84 o 
   1   3  12      388.43      406.93     32.67 o 
   2   3  12     1283.90     1223.50     46.54 o 
   3   3  12      708.25      606.02     99.93 o 
   4   3  12      122.61      110.07     43.71 o 
   5   3  12      201.29      267.30     61.67 o 
   6   3  12      853.53      768.37     92.57 o 
   7   3  12     6286.94     6388.60    440.05 o 
   8   3  12     3081.35     2951.19    310.90 o 
   9   3  12      835.63      558.68    176.49 o 
  10   3  12      253.09      168.89    154.86 o 
  11   3  12      753.27      565.11    199.86 o 
  -2   4  12     2013.06     2122.36    107.53 o 
  -1   4  12      442.11      462.77     38.74 o 
   0   4  12      752.91      725.13     45.58 o 
   1   4  12      941.07      914.07     43.56 o 
   2   4  12        1.38       -9.35     24.54 o 
   3   4  12      325.44      442.39     93.50 o 
   4   4  12       39.51       20.45     34.48 o 
   5   4  12     1617.52     1470.51    162.17 o 
   6   4  12     1919.01     2057.54    137.62 o 
   7   4  12      609.70      553.59     86.91 o 
   8   4  12       29.80       63.11    122.14 o 
   9   4  12       37.36      -47.34    130.32 o 
  10   4  12     1268.29      794.78    208.63 o 
  -1   5  12      131.33      121.48     22.93 o 
   0   5  12      125.65      122.26     25.13 o 
   1   5  12     2402.67     2421.15    196.36 o 
   2   5  12     2527.58     2512.90    198.69 o 
   3   5  12       61.96       59.02     44.41 o 
   4   5  12     1091.15     1028.53    146.68 o 
   5   5  12      191.70      171.23     65.45 o 
   6   5  12     1820.85     1895.09    138.09 o 
   7   5  12     1365.50     1513.00    175.90 o 
   8   5  12       19.02       49.45     43.66 o 
   9   5  12     1250.51      871.33    209.80 o 
  10   5  12      273.31      288.69    174.73 o 
  11   5  12      337.04      224.41    179.99 o 
   0   6  12     1964.56     2004.47    185.25 o 
   1   6  12      810.98      823.41    141.42 o 
   2   6  12      309.89      319.66     90.00 o 
   3   6  12      227.41      245.45     80.06 o 
   4   6  12     2009.83     2023.17    189.34 o 
   5   6  12     2386.95     2413.55    205.12 o 
   6   6  12     3714.36     4042.84    272.33 o 
   7   6  12     1455.11     1348.83    138.31 o 
   8   6  12      277.78      163.86     62.79 o 
   9   6  12      166.33      211.28     67.83 o 
  10   6  12     1040.66      569.20    194.60 o 
  11   6  12     1264.71      674.98    233.76 o 
   1   7  12       15.53       30.97     47.34 o 
   2   7  12       18.05       19.29     40.91 o 
   3   7  12      487.19      553.42    120.39 o 
   4   7  12     3071.99     3026.58    245.45 o 
   5   7  12     3299.38     3939.99    283.43 o 
   6   7  12      467.83      492.64    112.79 o 
   7   7  12        0.16       -0.58     38.57 o 
   8   7  12      198.78      186.28     70.81 o 
   9   7  12     1286.75     1102.98    405.28 o 
  10   7  12     1625.93      743.93    194.02 o 
   3   8  12      185.39      175.32     78.31 o 
   5   8  12      983.01     1024.44    170.64 o 
   6   8  12     1203.12     1340.60    201.03 o 
   7   8  12        8.87       48.50     53.18 o 
   8   8  12      412.88      686.08    144.35 o 
   9   8  12      622.07      528.52    144.64 o 
  10   8  12        3.13        2.91     46.24 o 
   5   9  12     1627.25     1871.23    245.45 o 
   6   9  12       21.79       26.88     49.09 o 
   7   9  12       18.14       47.92     50.84 o 
   8   9  12       71.99      144.93     79.48 o 
   9   9  12     1027.74     1046.65    180.58 o 
  -2  -8  13     1952.87     2051.81     91.17 o 
  -1  -8  13     3728.73     4142.77    137.92 o 
   0  -8  13     2245.51     2303.68     97.01 o 
   1  -8  13       13.80        9.93     15.19 o 
  -4  -7  13      496.51      514.27     52.60 o 
  -3  -7  13     2421.56     2179.21     92.92 o 
  -2  -7  13     1986.50     2060.57     88.83 o 
  -1  -7  13     1393.02     1396.12     71.30 o 
   0  -7  13       41.90       66.04     20.45 o 
   1  -7  13      433.52      507.25     49.09 o 
   2  -7  13     1028.44     1124.96     61.95 o 
   3  -7  13      658.48      628.81     52.60 o 
  -4  -6  13      412.11      350.05     42.08 o 
  -3  -6  13      918.84      877.18     56.10 o 
  -2  -6  13        3.00       18.70     15.19 o 
  -1  -6  13      129.84      168.89     28.64 o 
   0  -6  13        8.60       21.62     15.19 o 
   1  -6  13     1162.33     1003.40     57.86 o 
   2  -6  13     2907.45     3003.20    105.78 o 
   3  -6  13      978.64     1000.48     56.69 o 
   4  -6  13        0.35       -4.68     11.69 o 
   5  -6  13       27.45       20.45     15.78 o 
  -4  -5  13      401.49      390.38     43.83 o 
  -3  -5  13     2124.05     2025.51     85.91 o 
  -2  -5  13     4025.51     3938.23    126.23 o 
  -1  -5  13      312.92      272.33     34.48 o 
   0  -5  13      694.38      678.48     45.58 o 
   1  -5  13      955.20      980.03     54.93 o 
   2  -5  13       91.85       69.54     19.87 o 
   3  -5  13     1547.69     1667.86     71.88 o 
   4  -5  13       31.74       54.84     17.53 o 
   5  -5  13     3280.64     3525.69    109.94 o 
   6  -5  13     2679.96     2920.99    101.10 o 
  -4  -4  13     2505.47     2546.21     99.93 o 
  -3  -4  13      989.24      994.05     58.44 o 
  -2  -4  13       27.88       23.96     15.78 o 
  -1  -4  13      134.70       93.50     21.04 o 
   0  -4  13      411.15      385.70     39.74 o 
   1  -4  13     1300.86     1207.94     59.02 o 
   2  -4  13     2746.86     2885.15     98.18 o 
   3  -4  13     1166.87     1125.05    146.68 o 
   4  -4  13      179.71      169.73     33.02 o 
   5  -4  13      262.39      242.83    136.75 o 
   6  -4  13      611.56      660.58     42.97 o 
   7  -4  13     1284.86     1339.76     86.20 o 
  -4  -3  13      334.05      359.40     42.08 o 
  -3  -3  13      105.04      110.45     23.96 o 
  -2  -3  13       38.76       56.10     19.29 o 
  -1  -3  13      412.41      394.47     39.15 o 
   0  -3  13     3402.96     3182.61    102.85 o 
   1  -3  13     3992.32     4013.62    118.05 o 
   2  -3  13      134.90      129.74     22.79 o 
   3  -3  13      169.36      184.57     89.70 o 
   4  -3  13     1741.40     1800.67    355.31 o 
   5  -3  13     2933.51     3167.19    129.74 o 
   6  -3  13     3692.38     3970.18    309.14 o 
   7  -3  13     2807.18     2938.38    144.35 o 
  -4  -2  13      529.22      635.24     56.10 o 
  -3  -2  13      352.54      415.50     43.25 o 
  -2  -2  13       25.05       14.61     14.03 o 
  -1  -2  13      711.81      689.00     44.41 o 
   0  -2  13     1563.91     1612.34     67.21 o 
   1  -2  13       17.05       26.30     12.86 o 
   2  -2  13      784.68      740.09     41.84 o 
   3  -2  13      295.93      292.69     33.31 o 
   4  -2  13     1837.86     1903.67    212.14 o 
   5  -2  13     3715.90     4026.96    109.25 o 
   6  -2  13      412.16      458.69    106.07 o 
   7  -2  13      330.34      342.30     33.89 o 
   8  -2  13       12.37      -85.32    136.75 o 
  -4  -1  13     1065.51     1133.72     64.28 o 
  -3  -1  13       70.48       82.40     23.96 o 
  -2  -1  13     1367.40     1493.71     68.96 o 
  -1  -1  13       84.12       61.36     19.29 o 
   0  -1  13     3373.49     3148.72     99.93 o 
   1  -1  13     1114.81     1023.86     50.26 o 
   2  -1  13       42.73       37.41     19.29 o 
   3  -1  13      744.40      798.17    133.24 o 
   4  -1  13       10.43       13.17     19.87 o 
   5  -1  13     3190.77     3335.47     94.74 o 
   6  -1  13     2411.04     2560.66     79.11 o 
   7  -1  13       40.15      -30.97    147.27 o 
   8  -1  13      691.71      703.61    230.25 o 
   9  -1  13      782.67      630.56    216.23 o 
  -3   0  13       92.75       73.63     22.79 o 
  -2   0  13     2554.06     2521.66     92.92 o 
  -1   0  13     4665.65     4388.80    127.98 o 
   0   0  13     1858.57     1789.42     69.54 o 
   1   0  13      198.67      180.58     22.42 o 
   2   0  13      284.32      303.56     49.92 o 
   3   0  13     1859.04     1858.56    124.70 o 
   4   0  13     5645.15     5519.96    129.79 o 
   5   0  13     2549.62     2696.68     80.03 o 
   6   0  13      170.56      274.67    167.72 o 
   7   0  13       22.25       52.60    135.58 o 
   8   0  13      196.80      267.07    170.64 o 
   9   0  13     1407.54     1279.24    280.51 o 
  -3   1  13      699.56      710.62     58.44 o 
  -2   1  13     1719.50     1698.25     74.22 o 
  -1   1  13      529.35      576.21     46.75 o 
   0   1  13      513.60      492.33     37.76 o 
   1   1  13      285.60      278.90     27.00 o 
   2   1  13     1895.37     1799.34     58.75 o 
   3   1  13     1972.76     1889.89     89.54 o 
   4   1  13     2164.60     2203.89    189.43 o 
   5   1  13      396.93      424.27    162.46 o 
   6   1  13       10.17       21.62    111.62 o 
   7   1  13        5.55       25.71    134.41 o 
   8   1  13     2402.30     2919.05    397.39 o 
   9   1  13     3125.20     2520.49    324.34 o 
  10   1  13      275.68      154.28    173.57 o 
  -2   2  13      225.74      284.60     36.23 o 
  -1   2  13     1248.82     1375.16     57.74 o 
   0   2  13      288.21      301.64     30.18 o 
   1   2  13       16.00       18.39     14.61 o 
   2   2  13       24.95       38.74     12.43 o 
   3   2  13       14.87        8.46     17.02 o 
   4   2  13     1476.81     1379.72    129.74 o 
   5   2  13     1099.43     1065.07     92.41 o 
   6   2  13      452.13      569.20    179.41 o 
   7   2  13     4144.03     4065.05    376.93 o 
   8   2  13     1600.67     1770.13    302.72 o 
   9   2  13      174.13        9.93    137.33 o 
  10   2  13      131.40       26.30    152.53 o 
  -2   3  13     3605.66     3969.79    126.23 o 
  -1   3  13     1794.81     1840.63     68.82 o 
   0   3  13       67.68       56.60     17.13 o 
   1   3  13      157.10      146.40     21.67 o 
   2   3  13     2455.00     2463.22    181.16 o 
   3   3  13     4899.82     4704.37    258.89 o 
   4   3  13     1980.36     1978.82    132.98 o 
   5   3  13      227.37      231.18     59.32 o 
   6   3  13     1710.10     1578.31    119.69 o 
   7   3  13        3.73      -24.54    123.89 o 
   8   3  13     1543.51     1294.43    224.41 o 
   9   3  13      564.27      285.18    156.03 o 
  10   3  13      651.17      348.88    176.49 o 
  -1   4  13       34.44       35.43     17.13 o 
   0   4  13      204.98      171.34     41.49 o 
   1   4  13     2234.89     2263.36    182.92 o 
   2   4  13     2102.31     2049.47    172.98 o 
   3   4  13      800.93      839.19    129.74 o 
   4   4  13      108.28       92.92     49.09 o 
   5   4  13      397.95      319.48     79.77 o 
   6   4  13     1829.57     1723.15    215.64 o 
   7   4  13     3910.26     3774.16    210.09 o 
   8   4  13     1140.67      929.77    194.60 o 
   9   4  13       38.51       63.11    142.01 o 
  10   4  13        0.33      -43.25    147.27 o 
   0   5  13       33.26       23.96     35.65 o 
   1   5  13       87.14      142.59     62.53 o 
   2   5  13       43.18       30.39     37.40 o 
   3   5  13      630.67      715.30    125.06 o 
   4   5  13        0.68       -7.01     30.39 o 
   5   5  13     1244.65     1266.97    166.55 o 
   6   5  13     2448.99     2496.06    163.56 o 
   7   5  13      981.52      928.71    153.99 o 
   8   5  13      283.36      211.01     63.59 o 
   9   5  13       14.97       19.87    138.50 o 
  10   5  13     1630.93      757.96    223.82 o 
   1   6  13      843.28      833.93    143.18 o 
   2   6  13     2360.30     2387.83    208.04 o 
   3   6  13      725.70      683.16    127.40 o 
   4   6  13     1512.11     1329.50    185.84 o 
   5   6  13     1797.79     2032.52    191.10 o 
   6   6  13       12.12       -4.09     30.97 o 
   7   6  13      887.89      876.51    118.22 o 
   8   6  13       35.61       50.78     49.27 o 
   9   6  13     1791.97     1011.59    229.67 o 
  10   6  13     2204.68     1128.47    223.24 o 
   3   7  13        0.13       11.10     39.15 o 
   4   7  13      285.79      285.18     93.50 o 
   5   7  13     1624.66     2084.53    205.12 o 
   6   7  13     2483.58     2567.24    227.91 o 
   7   7  13      738.34      925.10    160.71 o 
   8   7  13       10.86      -13.37     90.00 o 
   9   7  13       59.86       38.60     48.75 o 
  10   7  13     1130.02      372.26    158.96 o 
   5   8  13     1872.76     1909.22    239.02 o 
   6   8  13      301.77      387.45    111.62 o 
   7   8  13      127.65      257.13     96.43 o 
   8   8  13     1110.63     1141.32    184.67 o 
   9   8  13     3441.02     3939.40    300.38 o 
  -2  -7  14      352.16      367.00     45.58 o 
  -1  -7  14     2029.51     2051.81     90.58 o 
   0  -7  14     2234.20     2303.10     96.43 o 
   1  -7  14       20.99       13.44     17.53 o 
   2  -7  14      936.66     1018.60     60.78 o 
  -3  -6  14     3287.20     3471.30    125.06 o 
  -2  -6  14     5311.99     5157.28    156.62 o 
  -1  -6  14     1834.79     1733.31     80.06 o 
   0  -6  14       25.05       25.71     16.95 o 
   1  -6  14      119.88      151.36     28.64 o 
   2  -6  14     1509.69     1403.13     70.13 o 
   3  -6  14     2102.45     2202.00     88.83 o 
   4  -6  14      448.46      357.65     40.32 o 
  -3  -5  14     1532.12     1434.69     73.63 o 
  -2  -5  14      263.99      291.03     37.40 o 
  -1  -5  14        8.17       -6.43     12.86 o 
   0  -5  14       18.25       12.86     15.19 o 
   1  -5  14      878.55      805.30     51.43 o 
   2  -5  14     1638.56     1727.47     76.56 o 
   3  -5  14      143.89      112.20     23.96 o 
   4  -5  14       39.39       67.21     20.45 o 
   5  -5  14        0.32       -0.37     12.82 o 
  -3  -4  14      415.07      323.75     39.74 o 
  -2  -4  14     1149.67     1007.50     59.02 o 
  -1  -4  14      141.68       91.17     23.38 o 
   0  -4  14     1056.61     1053.08     57.27 o 
   1  -4  14      905.52      978.86     54.35 o 
   2  -4  14      175.32      150.19     25.71 o 
   3  -4  14      798.52      810.55     49.09 o 
   4  -4  14      152.68      208.70     29.46 o 
   5  -4  14      812.90      937.60     65.16 o 
   6  -4  14     2440.51     2554.45    234.63 o 
  -3  -3  14     3661.07     3460.20    119.80 o 
  -2  -3  14      822.78      779.58     52.01 o 
  -1  -3  14       13.24       12.86     13.44 o 
   0  -3  14       17.22       39.74     14.61 o 
   1  -3  14      829.59      841.53     49.67 o 
   2  -3  14     1805.29     1745.59     72.46 o 
   3  -3  14      213.43      216.93     89.12 o 
   4  -3  14     1113.93     1244.23    235.80 o 
   5  -3  14     2049.92     2291.79    116.88 o 
   6  -3  14      142.06      140.65     25.40 o 
   7  -3  14     1217.67     1334.74    200.45 o 
  -3  -2  14       30.48       28.05     18.12 o 
  -2  -2  14       54.33       19.29     16.36 o 
  -1  -2  14      776.31      789.52     49.67 o 
   0  -2  14     4269.43     3918.95    119.22 o 
   1  -2  14     3125.14     3041.19     99.93 o 
   2  -2  14       64.61       40.32     15.19 o 
   3  -2  14      320.45      270.25     30.94 o 
   4  -2  14      603.92      588.81    145.81 o 
   5  -2  14     4308.01     4604.36    420.76 o 
   6  -2  14     5043.63     5321.78    293.37 o 
   7  -2  14      236.03      161.29    152.53 o 
   8  -2  14       39.02      -73.05    146.10 o 
  -3  -1  14      303.82      319.66     41.49 o 
  -2  -1  14       47.90       92.92     24.54 o 
  -1  -1  14     1010.23     1016.85     55.52 o 
   0  -1  14      461.87      501.99     44.41 o 
   1  -1  14       36.67       36.23     14.03 o 
   2  -1  14      148.59      149.83     23.61 o 
   3  -1  14      868.73      883.44     46.37 o 
   4  -1  14     5376.47     5533.34    137.23 o 
   5  -1  14     4017.66     4452.71    117.77 o 
   6  -1  14      593.59      649.26    193.43 o 
   7  -1  14       55.63       45.00    143.76 o 
   8  -1  14      298.67      131.49    177.07 o 
  -2   0  14      242.15      230.25     34.48 o 
  -1   0  14        1.32       12.27     14.03 o 
   0   0  14     1376.21     1322.48     61.36 o 
   1   0  14     1465.72     1496.63     63.70 o 
   2   0  14       35.46       39.84     12.87 o 
   3   0  14     3595.22     3491.11     87.10 o 
   4   0  14     1821.28     1971.71    134.70 o 
   5   0  14      374.02      328.43    171.81 o 
   6   0  14       52.48      181.16    153.70 o 
   7   0  14        0.89      101.68    161.29 o 
   8   0  14      853.02      954.90    237.85 o 
   9   0  14     1482.50     1510.66    321.42 o 
  -2   1  14      852.54      849.71     53.76 o 
  -1   1  14     3242.89     3407.02    111.62 o 
   0   1  14     1472.13     1712.86     71.30 o 
   1   1  14       26.45       19.55     11.73 o 
   2   1  14        3.79        7.70     10.60 o 
   3   1  14     1700.49     1651.94     91.98 o 
   4   1  14     4610.82     4482.89    377.52 o 
   5   1  14     4305.26     4547.76    396.22 o 
   6   1  14      179.06       78.89    130.90 o 
   7   1  14      251.87      237.85    167.72 o 
   8   1  14        0.70       89.41    144.35 o 
   9   1  14     1870.71     1787.08    326.68 o 
  -1   2  14      185.74      163.05     29.22 o 
   0   2  14       28.15       53.33     22.21 o 
   1   2  14      454.49      521.48     38.49 o 
   2   2  14     5006.16     4757.19    113.01 o 
   3   2  14     5562.56     4984.30    258.30 o 
   4   2  14     2693.85     2644.56    152.09 o 
   5   2  14      539.56      564.52    178.82 o 
   6   2  14        0.77       36.23    121.55 o 
   7   2  14      417.64      277.00    161.88 o 
   8   2  14     2003.19     2316.54    351.22 o 
   9   2  14     1036.74      976.52    255.38 o 
  10   2  14        4.98       -9.35    167.72 o 
  -1   3  14      426.33      440.59     40.45 o 
   0   3  14       34.27       20.64     14.35 o 
   1   3  14      188.87      222.97     26.95 o 
   2   3  14      568.79      605.43    105.19 o 
   3   3  14      276.93      232.59     67.21 o 
   4   3  14       49.17       43.83     36.23 o 
   5   3  14       23.78       11.09     29.02 o 
   6   3  14      830.78      731.08    189.34 o 
   7   3  14     3843.56     4553.60    406.74 o 
   8   3  14     1107.50      938.54    209.80 o 
   9   3  14        0.72      -42.08    147.85 o 
  10   3  14       12.28      -36.82    147.27 o 
   0   4  14      271.56      251.29     75.97 o 
   1   4  14       31.56       47.34     40.91 o 
   2   4  14     1311.50     1312.55    164.21 o 
   3   4  14     3906.40     4215.82    260.06 o 
   4   4  14     2594.90     2234.14    181.75 o 
   5   4  14        3.26       14.61     31.56 o 
   6   4  14      733.15      748.92    109.57 o 
   7   4  14       18.74       40.32    134.41 o 
   8   4  14     1349.54      821.66    198.69 o 
   9   4  14      266.72      239.60    168.31 o 
  10   4  14     1400.19      648.09    202.78 o 
   1   5  14     2478.32     2470.82    203.95 o 
   2   5  14     4261.19     4387.05    280.51 o 
   3   5  14     1876.13     1923.83    180.58 o 
   4   5  14        1.76        1.75     32.73 o 
   5   5  14       11.62       30.39     38.57 o 
   6   5  14     2707.49     2625.10    210.97 o 
   7   5  14     4845.06     4730.92    233.80 o 
   8   5  14      402.48      257.72    168.89 o 
   9   5  14      561.20      293.95    170.06 o 
  10   5  14      905.32      584.98    202.20 o 
   3   6  14      198.11      262.98     85.91 o 
   4   6  14       44.29       30.97     45.58 o 
   5   6  14     1365.95     1484.36    197.53 o 
   6   6  14     1407.87     1131.39    169.47 o 
   7   6  14      325.79      360.57     99.93 o 
   8   6  14      178.72      144.96     85.61 o 
   9   6  14       88.13      100.52    169.47 o 
   4   7  14      220.71      211.55     81.23 o 
   5   7  14      286.09      414.34    109.87 o 
   6   7  14        1.55       49.67     51.43 o 
   7   7  14      397.83      538.81    126.23 o 
   8   7  14        7.60       -9.93     45.58 o 
  -1  -6  15      237.27      274.67     39.15 o 
   0  -6  15        3.70       -4.68     14.03 o 
   1  -6  15      279.37      364.66     43.25 o 
   2  -6  15      862.35      967.76     60.19 o 
  -2  -5  15     4382.99     4344.97    142.59 o 
  -1  -5  15     1082.24     1065.35     62.53 o 
   0  -5  15       47.25       56.69     19.29 o 
   1  -5  15       13.95        7.01     13.44 o 
   2  -5  15      854.54      975.94     57.86 o 
   3  -5  15     3817.95     4005.44    129.15 o 
   4  -5  15     1372.68     1232.49     64.28 o 
  -2  -4  15       88.45       96.43     25.13 o 
  -1  -4  15        0.08        2.92     14.03 o 
   0  -4  15      377.12      338.36     39.74 o 
   1  -4  15     3588.36     3331.63    112.79 o 
   2  -4  15     2412.73     2629.19     97.59 o 
   3  -4  15      690.28      635.24     52.01 o 
   4  -4  15       22.10        7.65     14.55 o 
   5  -4  15       37.54       22.90     25.71 o 
  -2  -3  15      243.77      219.73     34.48 o 
  -1  -3  15      158.61      149.02     28.05 o 
   0  -3  15     1895.21     1858.37     80.06 o 
   1  -3  15     1923.67     1797.01     76.56 o 
   2  -3  15        2.75        3.51     14.61 o 
   3  -3  15      710.66      734.58     48.50 o 
   4  -3  15       42.84       51.60     19.72 o 
   5  -3  15     1182.84     1317.20    103.73 o 
   6  -3  15     1142.34     1375.52     63.56 o 
  -2  -2  15     1406.85     1494.30     73.63 o 
  -1  -2  15      103.92       99.35     24.54 o 
   0  -2  15       38.36       48.50     18.12 o 
   1  -2  15      288.85      292.20     35.65 o 
   2  -2  15     2985.10     2945.35     99.35 o 
   3  -2  15      213.26      220.66     54.64 o 
   4  -2  15     1003.22     1128.29     55.93 o 
   5  -2  15     1612.41     1777.49    236.68 o 
   6  -2  15       15.79      -32.14    144.35 o 
   7  -2  15      510.19      542.90    222.65 o 
  -2  -1  15       42.28       63.11     20.45 o 
  -1  -1  15      366.56      388.04     42.66 o 
   0  -1  15     5617.39     5654.60    156.03 o 
   1  -1  15     4459.16     4066.80    122.14 o 
   2  -1  15      157.76      170.06     26.88 o 
   3  -1  15      657.28      613.47     73.05 o 
   4  -1  15       13.09       22.93     15.08 o 
   5  -1  15     1897.64     2272.13    347.71 o 
   6  -1  15     1988.60     1856.62    302.72 o 
   7  -1  15        0.63      -95.84    147.27 o 
   8  -1  15     1182.66     1187.49    284.02 o 
  -1   0  15     2261.33     2311.28     90.58 o 
   0   0  15      392.09      404.99     40.32 o 
   1   0  15      224.67      240.77     32.14 o 
   2   0  15       27.23       26.88     14.61 o 
   3   0  15     1553.67     1639.41     65.61 o 
   4   0  15     4773.66     4955.08    421.35 o 
   5   0  15     3309.63     3424.55    350.64 o 
   6   0  15      157.90      313.82    170.64 o 
   7   0  15      228.99      265.32    185.84 o 
   8   0  15      921.61      624.13    203.37 o 
  -1   1  15      374.47      340.70     41.49 o 
   0   1  15     1632.27     1840.26     76.56 o 
   1   1  15      406.76      379.99     34.74 o 
   2   1  15      522.27      534.72     43.83 o 
   3   1  15     1886.86     1786.49    139.09 o 
   4   1  15     1329.47     1655.00    289.28 o 
   5   1  15      151.58      271.16    151.94 o 
   6   1  15      163.09       63.70    147.85 o 
   7   1  15     1217.62     1064.77    240.19 o 
   8   1  15     1993.17     3210.66    384.53 o 
   9   1  15     1275.55      910.49    247.78 o 
   0   2  15      687.53      730.73     45.92 o 
   1   2  15        8.85       16.05     18.99 o 
   2   2  15        3.00       -5.84     26.30 o 
   3   2  15      653.48      472.19     88.83 o 
   4   2  15     3029.60     2890.41    188.17 o 
   5   2  15     2180.14     1961.23    288.69 o 
   6   2  15        5.48       19.87    147.27 o 
   7   2  15      934.77      888.86    221.49 o 
   8   2  15        7.98       -1.17    161.88 o 
   9   2  15      579.22      804.13    250.12 o 
   1   3  15      102.78       71.30     44.41 o 
   2   3  15     1736.38     1618.77    150.19 o 
   3   3  15     6832.13     6572.68    327.26 o 
   4   3  15     3494.34     3416.95    220.32 o 
   5   3  15        8.14      -18.70     26.88 o 
   6   3  15        4.70        3.51    135.00 o 
   7   3  15      695.34      818.15    221.49 o 
   8   3  15     4261.21     4255.56    417.26 o 
   9   3  15     2523.18     1944.28    320.25 o 
   2   4  15     2319.70     2282.64    188.76 o 
   3   4  15      288.71      284.60     78.31 o 
   4   4  15       45.70       36.23     37.40 o 
   5   4  15      345.72      544.07    107.53 o 
   6   4  15     1539.15     1824.48    165.97 o 
   7   4  15     2972.05     3048.78    355.31 o 
   8   4  15     1208.42      707.12    200.45 o 
   9   4  15        4.31       27.47    164.80 o 
   3   5  15      971.34     1003.40    152.53 o 
   4   5  15      172.32      192.85     70.71 o 
   5   5  15       11.94        4.09     36.82 o 
   6   5  15       85.37      183.50     70.71 o 
   7   5  15       24.60       22.21     45.00 o 
   8   5  15      359.74      371.67    178.24 o 
   9   5  15       96.37      -45.58    160.12 o 
   5   6  15        4.25       15.78     40.91 o 
   6   6  15     1233.19     1355.79    189.93 o 
   7   6  15     3422.75     3980.31    282.85 o 
   8   6  15      947.79     1048.99    167.72 o 
   0  -4  16      195.05      203.95     32.14 o 
   1  -4  16       40.97       35.65     18.12 o 
   2  -4  16      553.79      492.64     49.09 o 
   3  -4  16     1501.75     1520.59     73.63 o 
   4  -4  16      838.74      815.81     53.18 o 
   0  -3  16      406.87      482.71     47.92 o 
   1  -3  16     3177.81     3222.93    111.62 o 
   2  -3  16     3877.27     3815.51    122.72 o 
   3  -3  16     2260.18     2262.19     90.00 o 
   4  -3  16      180.61      181.55     34.77 o 
   5  -3  16       12.86       20.30     63.11 o 
   0  -2  16     2477.65     2546.21     97.01 o 
   1  -2  16     2091.62     2059.99     85.32 o 
   2  -2  16      135.40      120.97     25.13 o 
   3  -2  16      296.44      364.08     39.74 o 
   4  -2  16      757.45      765.36     89.12 o 
   5  -2  16     3122.89     3045.86    373.43 o 
   6  -2  16     2730.98     2542.11    389.79 o 
   0  -1  16       64.27       50.26     19.29 o 
   1  -1  16      899.18      839.19     52.60 o 
   2  -1  16     1294.54     1267.55     63.11 o 
   3  -1  16      123.13      128.68     24.27 o 
   4  -1  16      370.24      416.67    201.03 o 
   5  -1  16      283.09      331.35    189.34 o 
   6  -1  16        1.26      -26.88    157.79 o 
   7  -1  16      154.24      118.63    185.84 o 
   0   0  16     3903.72     3822.52    123.89 o 
   1   0  16     4146.52     4024.14    124.48 o 
   2   0  16      586.12      620.63     49.67 o 
   4   0  16       31.69      -29.80    139.09 o 
   5   0  16      941.58     1105.67    256.55 o 
   6   0  16      567.98      883.60    227.33 o 
   7   0  16       69.23       82.40    163.63 o 
   1   1  16        1.36       -2.34     14.03 o 
   2   1  16      174.13      151.36     53.18 o 
   3   1  16      593.49      448.81     86.49 o 
   4   1  16     3200.10     3491.76    371.67 o 
   5   1  16     2773.18     2836.06    338.36 o 
   6   1  16        6.17      -10.52    149.60 o 
   7   1  16        0.13      -14.61    157.79 o 
   8   1  16      520.53      510.76    229.08 o 
   1   2  16      305.04      248.37     70.71 o 
   2   2  16      715.91      645.17    108.11 o 
   3   2  16     1925.90     1964.73    158.37 o 
   4   2  16      346.96      320.83     76.56 o 
   5   2  16        1.23       26.30    150.77 o 
   6   2  16        7.84      -14.61    157.79 o 
   7   2  16      977.05      914.58    244.86 o 
   8   2  16     2977.18     2608.15    326.09 o 
   2   3  16       49.93       31.56     37.40 o 
   3   3  16      286.90      291.61     78.89 o 
   4   3  16      445.75      588.48    109.28 o 
   5   3  16       32.44       12.27     33.89 o 
   6   3  16      108.49       97.59    174.15 o 
   7   3  16      681.20      463.42    198.11 o 
   8   3  16      425.75      447.06    200.45 o 
   4   4  16     1105.42     1227.81    164.80 o 
   5   4  16       11.16       -9.93     33.31 o 
   7   4  16      236.58      203.95    174.73 o 
   6   5  16     2060.36     2204.92    196.94 o 
   2  -2  17     1820.78     1727.47     77.72 o 
   3  -2  17     1999.48     2028.43     84.15 o 
   2  -1  17      794.61      885.36     54.93 o 
   4  -1  17      717.28      722.31    248.95 o 
   5  -1  17     3947.56     3787.46    410.83 o 
   4   0  17      617.40      574.46    217.98 o 
   5   0  17      606.33      589.07    225.58 o 
   5   1  17      634.28      503.16    201.03 o 
   6   1  17     1046.04      996.98    262.39 o 
   6   2  17      130.25       64.87    172.40 o 
                                                 
